# Supplementary material for: Metabolic View on Human Healthspan: A Lipidome-Wide Association Study
Source: Metabolites. 2021 Apr 30;11(5):287. doi: 10.3390/metabo11050287 (PMC8146132; doi:10.3390/metabo11050287)
Supplement: Supplementary file 1 [file metabolites-11-00287-s001.zip]

Archive with 58 entries (56 files):
- metabolites-1191027-supp-final/
- metabolites-1191027-supp-final/Fig_S1.pdf
- metabolites-1191027-supp-final/Fig_S10.pdf
- metabolites-1191027-supp-final/Fig_S11.pdf
- metabolites-1191027-supp-final/Fig_S12.pdf
- metabolites-1191027-supp-final/Fig_S2.pdf
- metabolites-1191027-supp-final/Fig_S3.pdf
- metabolites-1191027-supp-final/Fig_S4.pdf
- metabolites-1191027-supp-final/Fig_S5.pdf
- metabolites-1191027-supp-final/Fig_S6.pdf
- metabolites-1191027-supp-final/Fig_S7.pdf
- metabolites-1191027-supp-final/Fig_S8.pdf
- metabolites-1191027-supp-final/Fig_S9.pdf
- metabolites-1191027-supp-final/Supplementary fig and tables captions.pdf
- metabolites-1191027-supp-final/Table_S1.xlsx
- metabolites-1191027-supp-final/Table_S10.xlsx
- metabolites-1191027-supp-final/Table_S11.xlsx
- metabolites-1191027-supp-final/Table_S12.xlsx
- metabolites-1191027-supp-final/Table_S13.xlsx
- metabolites-1191027-supp-final/Table_S14.xlsx
- metabolites-1191027-supp-final/Table_S15.xlsx
- metabolites-1191027-supp-final/Table_S2.xlsx
- metabolites-1191027-supp-final/Table_S3.xlsx
- metabolites-1191027-supp-final/Table_S4.xlsx
- metabolites-1191027-supp-final/Table_S5.xlsx
- metabolites-1191027-supp-final/Table_S6.xlsx
- metabolites-1191027-supp-final/Table_S7.xlsx
- metabolites-1191027-supp-final/Table_S8.xlsx
- metabolites-1191027-supp-final/Table_S9.xlsx
- metabolites-1191027-supp-final/__MACOSX/
- metabolites-1191027-supp-final/__MACOSX/._Fig_S1.pdf
- metabolites-1191027-supp-final/__MACOSX/._Fig_S10.pdf
- metabolites-1191027-supp-final/__MACOSX/._Fig_S11.pdf
- metabolites-1191027-supp-final/__MACOSX/._Fig_S12.pdf
- metabolites-1191027-supp-final/__MACOSX/._Fig_S2.pdf
- metabolites-1191027-supp-final/__MACOSX/._Fig_S3.pdf
- metabolites-1191027-supp-final/__MACOSX/._Fig_S4.pdf
- metabolites-1191027-supp-final/__MACOSX/._Fig_S5.pdf
- metabolites-1191027-supp-final/__MACOSX/._Fig_S6.pdf
- metabolites-1191027-supp-final/__MACOSX/._Fig_S7.pdf
- metabolites-1191027-supp-final/__MACOSX/._Fig_S8.pdf
- metabolites-1191027-supp-final/__MACOSX/._Fig_S9.pdf
- metabolites-1191027-supp-final/__MACOSX/._Supplementary fig and tables captions.docx
- metabolites-1191027-supp-final/__MACOSX/._Table_S1.xlsx
- metabolites-1191027-supp-final/__MACOSX/._Table_S10.xlsx
- metabolites-1191027-supp-final/__MACOSX/._Table_S11.xlsx
- metabolites-1191027-supp-final/__MACOSX/._Table_S12.xlsx
- metabolites-1191027-supp-final/__MACOSX/._Table_S13.xlsx
- metabolites-1191027-supp-final/__MACOSX/._Table_S14.xlsx
- metabolites-1191027-supp-final/__MACOSX/._Table_S15.xlsx
- metabolites-1191027-supp-final/__MACOSX/._Table_S2.xlsx
- metabolites-1191027-supp-final/__MACOSX/._Table_S3.xlsx
- metabolites-1191027-supp-final/__MACOSX/._Table_S4.xlsx
- metabolites-1191027-supp-final/__MACOSX/._Table_S5.xlsx
- metabolites-1191027-supp-final/__MACOSX/._Table_S6.xlsx
- metabolites-1191027-supp-final/__MACOSX/._Table_S7.xlsx
- metabolites-1191027-supp-final/__MACOSX/._Table_S8.xlsx
- metabolites-1191027-supp-final/__MACOSX/._Table_S9.xlsx
