# Supplementary material for: Metabolic View on Human Healthspan: A Lipidome-Wide Association Study
Source: Metabolites. 2021 Apr 30;11(5):287. doi: 10.3390/metabo11050287 (PMC8146132; doi:10.3390/metabo11050287)
Supplement: Supplementary file 1 [file metabolites-11-00287-s001.zip › metabolites-1191027-supp-final/Table_S1.xlsx]

## Sheet: PCA
Participants	PC1	PC2
1	4.2042	10.8124
2	-9.86144	1.60217
3	-2.86231	1.05942
4	-11.5967	0.994335
5	0.936787	-1.65916
6	-6.93722	-0.360574
7	-7.97144	3.49008
8	-8.47347	0.675949
9	-2.44556	9.00121
10	-6.48414	1.33599
11	-12.3633	3.16524
12	-11.2367	-5.02315
13	-8.67373	-3.14031
14	-0.691983	4.25478
15	-3.44324	-1.07765
16	-12.2854	-1.87163
17	-11.3473	-0.0892478
18	-1.58932	-0.0232727
19	-0.23343	1.51102
20	-1.91811	2.97358
21	-6.5114	2.29008
22	-2.54236	3.8954
23	-5.96477	2.35868
24	3.83627	-3.71988
25	17.293	-7.61424
26	11.7607	1.12418
27	16.186	-1.39649
28	24.8965	-2.83055
29	14.7857	-4.52905
30	14.1947	-2.15404
31	26.9631	-2.22616
32	18.1633	-4.65522
33	27.4288	2.78033
34	4.68142	-0.0694791
35	-1.7822	-0.939559
36	29.6681	0.0812905
37	9.87835	4.77942
38	15.3169	-4.3378
39	23.2422	-6.8987
40	7.59057	12.8071
41	14.1205	6.66841
42	21.1475	1.26671
43	13.8192	3.29831
44	9.12311	-7.39966
45	4.42836	1.68987
46	3.07441	11.6381
47	5.47078	3.41303
48	28.9193	-7.30467
49	-2.8469	1.64451
50	-6.74228	-3.88577
51	-3.13681	-7.44978
52	11.4155	-7.93903
53	13.2836	4.17425
54	-2.93493	1.0141
55	3.12062	-0.151456
56	4.96918	-9.15127
57	-16.2172	0.650439
58	-0.054611	5.24696
59	-2.19691	-8.66351
60	9.10283	-3.22103
61	0.418126	2.31371
62	-3.79184	-1.63925
63	-3.33513	-6.1985
64	-2.79816	-3.07034
65	0.637685	-8.11999
66	0.369675	5.78894
67	6.45665	6.08142
68	-1.67709	2.75979
69	6.13274	-15.1496
70	-11.0265	-8.34999
71	-2.8069	-9.23121
72	-12.4016	-2.36025
73	0.405357	-4.56677
74	-13.9446	-5.18719
75	-7.4058	-4.16896
76	-1.9653	-6.90165
77	16.8809	8.43688
78	-3.77485	-4.33243
79	-5.88713	-10.7308
80	9.59868	5.74446
81	8.38433	12.6483
82	-2.93994	-4.4608
83	4.83861	-1.67524
84	5.60246	-0.364405
85	-0.928733	-1.85191
86	2.19334	-3.55818
87	-3.88816	2.15657
88	0.146005	-2.45671
89	-7.52198	-0.342373
90	-14.0991	3.04089
91	-6.95976	0.953403
92	4.05923	2.69926
93	-5.87297	1.66344
94	1.93523	-1.77565
95	-5.64382	14.5123
96	-4.27805	-6.92648
97	-2.53475	-3.13413
98	-2.82137	11.0654
99	-7.88947	-7.54002
100	-2.67454	-6.27363
101	-8.83393	4.0118
102	-4.416	7.42039
103	-1.99764	3.51086
104	-6.55211	2.27955
105	-6.11334	9.56299
106	4.11204	0.521094
107	-1.39674	-1.64962
108	5.68344	1.56993
109	-11.7169	-2.77606
110	-7.84273	-2.9437
111	-13.4475	4.25903
112	-0.706897	-4.68543
113	-5.44987	2.27132
114	7.95524	1.93432
115	-4.1285	-6.85837
116	-13.1359	-9.53139
117	-15.5314	3.96026
118	-4.34214	4.77044
119	-7.74069	3.58051
120	4.8077	-2.7577
121	-9.61316	3.24651
122	-0.0479022	-2.64285
123	-6.9841	7.43306
124	-1.6199	-3.79714
125	0.75779	2.91479
126	-6.30735	1.74916
127	2.51904	4.54702
128	-2.83305	11.738
129	16.1541	-0.501547
130	-9.3167	-0.255158
131	-3.39861	7.609
132	2.23433	-4.20308
133	-13.487	-1.00694
134	5.26079	4.42935
135	-0.521268	-6.70058
136	-10.0342	1.22187
137	1.0544	-2.67776
138	-7.76057	0.304953
139	-3.76276	1.33145
140	-1.2788	4.76314
141	-11.6442	-3.28604
142	-10.211	-4.44585
143	-2.05785	-2.98654
144	-11.6078	-5.34192
145	0.45438	-4.66243
146	11.0065	9.038
147	-9.65507	2.97663
148	-5.62999	-0.383291
149	7.28845	7.81669
150	0.967582	1.9078
