# Supplementary material for: Metabolic View on Human Healthspan: A Lipidome-Wide Association Study
Source: Metabolites. 2021 Apr 30;11(5):287. doi: 10.3390/metabo11050287 (PMC8146132; doi:10.3390/metabo11050287)
Supplement: Supplementary file 1 [file metabolites-11-00287-s001.zip › metabolites-1191027-supp-final/Table_S10.xlsx]

## Sheet: Posthoc test PC PE
Lipid_ID	mean_diff_age_f	mean_diff_age_m	mean_diff_sex_y	mean_diff_sex_o	p_mean_diff_age_f	p_mean_diff_age_m	p_mean_diff_sex_y	p_mean_diff_sex_a	p_val_age_f_adj	p_val_age_m_adj	p_val_sex_y_adj	p_val_sex_a_adj	p_val_age_f_adj_cat	p_val_age_m_adj_cat	p_val_sex_y_adj_cat	p_val_sex_a_adj_cat	Percentage_difference_aged_vs_young_female	Percentage_difference_aged_vs_young_male	Percentage_difference_female_vs_male_young	Percentage_difference_female_vs_male_aged
PC-O/PE-O	-1.21164	-0.277945	-0.749616	0.184076	1.61913e-05	0.30825	0.00276197	0.428347	0.000194295	0.3699	0.0165718	0.467288	≤ 0.001	> 0.05	≤ 0.05	> 0.05	-56.8222	-17.5235	-40.5238	13.6089
PC/PE	-0.372392	-0.566192	0.495646	0.301846	0.189039	0.0476497	0.0551048	0.213535	0.320302	0.11021	0.11021	0.320302	> 0.05	> 0.05	> 0.05	> 0.05	-22.7499	-32.4603	40.9951	23.2721
LPC/LPE	-0.567225	-0.256898	0.110626	0.420953	0.020361	0.291505	0.614884	0.043825	0.0814442	0.3699	0.614884	0.11021	> 0.05	> 0.05	> 0.05	> 0.05	-32.5086	-16.3115	7.96966	33.8812
