# Supplementary material for: Metabolic View on Human Healthspan: A Lipidome-Wide Association Study
Source: Metabolites. 2021 Apr 30;11(5):287. doi: 10.3390/metabo11050287 (PMC8146132; doi:10.3390/metabo11050287)
Supplement: Supplementary file 1 [file metabolites-11-00287-s001.zip › metabolites-1191027-supp-final/Table_S11.xlsx]

## Sheet: LION age difference females
Term ID	LION term	Number of matches	p-value	FDR q-value
LION:0000039	1-alkyl,2-acylglycerophosphoethanolamines [GP0202]	15	6.9e-09	6.21e-07
LION:0002950	fatty acid with 22-24 carbons	27	9.4e-08	4.23e-06
LION:0002961	fatty acid with 22 carbons	22	1.4e-06	4.2e-05
LION:0000464	negative intrinsic curvature	35	3.7e-05	0.00072
LION:0000467	contains ether-bond	31	4e-05	0.00072
LION:0012010	membrane component	149	6e-05	0.00082
LION:0002945	fatty acid with more than 18 carbons	63	7.2e-05	0.00082
LION:0000011	glycerophosphoethanolamines [GP02]	36	8.2e-05	0.00082
LION:0012081	mitochondrion	36	8.2e-05	0.00082
LION:0002937	C22:6	15	0.00013	0.00117
LION:0012009	lipid-mediated signalling	32	0.00018	0.00147
LION:0002973	fatty acid with 5 double bonds	12	0.00026	0.00195
LION:0000095	headgroup with positive charge / zwitter-ion	133	0.00042	0.0027
LION:0000004	sphingolipids [SP]	35	0.00042	0.0027
LION:0012082	plasma membrane	30	0.00054	0.00324
LION:0000599	lysoglycerophospholipids	24	0.00061	0.00343
LION:0002976	fatty acid with more than 3 double bonds	60	0.00065	0.00344
LION:0002930	C20:5	6	0.00123	0.00615
LION:0012080	endoplasmic reticulum (ER)	124	0.00193	0.00877
LION:0000466	positive intrinsic curvature	33	0.00195	0.00877
LION:0012441	N-acylsphingosines (ceramides) [SP0201]	6	0.00212	0.00909
LION:0000084	ceramide phosphocholines (sphingomyelins) [SP0301]	24	0.00389	0.0159
LION:0000003	glycerophospholipids [GP]	118	0.00425	0.0166
LION:0000042	monoacylglycerophosphoethanolamines [GP0205]	7	0.01665	0.0624
LION:0000034	monoacylglycerophosphocholines [GP0105]	15	0.0233	0.0839
LION:0002936	C22:5	6	0.0253	0.0876
LION:0012086	endosome/lysosome	29	0.032	0.107
LION:0080947	d18:1 (sphingosine)	7	0.04523	0.141
LION:0002977	fatty acid with 3-5 double bonds	45	0.04555	0.141
LION:0002963	fatty acid with 24 carbons	4	0.05039	0.151
LION:0001740	above average transition temperature	23	0.06287	0.183
LION:0002900	C16:1	16	0.10136	0.284
LION:0002956	fatty acid with 17 carbons	9	0.10484	0.284
LION:0002938	C24:0	3	0.10747	0.284
LION:0012017	hexosylceramides	4	0.11195	0.284
LION:0001739	very high transition temperature	10	0.11376	0.284
LION:0002967	polyunsaturated fatty acid	98	0.11956	0.291
LION:0000010	glycerophosphocholines [GP01]	73	0.1294	0.306
LION:0022231	C17:0	7	0.15171	0.35
LION:0002959	fatty acid with 20 carbons	36	0.16519	0.372
LION:0000031	1-alkyl,2-acylglycerophosphocholines [GP0102]	16	0.18259	0.401
LION:0002954	fatty acid with 15 carbons	12	0.24906	0.534
LION:0001735	very low transition temperature	7	0.27953	0.576
LION:0022229	C15:0	11	0.28138	0.576
LION:0001738	high transition temperature	13	0.30047	0.601
LION:0000465	neutral intrinsic curvature	58	0.31162	0.61
LION:0001737	average transition temperature	22	0.34837	0.661
LION:0000453	simple glc series [SP0501]	5	0.35443	0.661
LION:0080973	below average bilayer thickness	24	0.36007	0.661
LION:0002929	C20:4	19	0.38524	0.693
LION:0000012	glycerophosphoinositols [GP06]	9	0.40243	0.71
LION:0000563	steryl esters [ST0102]	5	0.48216	0.835
LION:0000047	diacylglycerophosphoinositols [GP0601]	7	0.49597	0.842
LION:0080969	low bilayer thickness	16	0.51996	0.854
LION:0080980	very high lateral diffusion	10	0.52892	0.854
LION:0000030	diacylglycerophosphocholines [GP0101]	42	0.53115	0.854
LION:0080978	average lateral diffusion	16	0.56569	0.893
LION:0080968	very low bilayer thickness	8	0.6037	0.937
LION:0001741	below average transition temperature	32	0.63372	0.951
LION:0080974	above average bilayer thickness	12	0.63798	0.951
LION:0080971	high bilayer thickness	11	0.66365	0.951
LION:0080977	low lateral diffusion	11	0.66365	0.951
LION:0080982	above average lateral diffusion	29	0.66576	0.951
LION:0000038	diacylglycerophosphoethanolamines [GP0201]	11	0.68235	0.96
LION:0001736	low transition temperature	25	0.70932	0.982
LION:0002969	monounsaturated fatty acid	78	0.73751	0.997
LION:0002921	C18:0	25	0.74217	0.997
LION:0080979	high lateral diffusion	20	0.76505	1
LION:0080970	average bilayer thickness	17	0.79912	1
LION:0002928	C20:3	7	0.90609	1
LION:0002971	fatty acid with 3 double bonds	14	0.91332	1
LION:0002970	fatty acid with 2 double bonds	46	0.9395	1
LION:0002922	C18:1	64	0.93992	1
LION:0002923	C18:2	45	0.95029	1
LION:0002924	C18:3	7	0.9551	1
LION:0002957	fatty acid with 18 carbons	107	0.99184	1
LION:0002955	fatty acid with 16 carbons	56	0.99683	1
LION:0002882	C16:0	43	0.99775	1
LION:0000254	C12:0	9	0.99842	1
LION:0002948	fatty acid with 16-18 carbons	134	0.99906	1
LION:0000100	fatty acid with 18 carbons or less	139	0.9997	1
LION:0002966	fatty acid with less than 2 double bonds	139	0.9997	1
LION:0000002	glycerolipids [GL]	60	1	1
LION:0000094	headgroup with neutral charge	70	1	1
LION:0000259	C14:0	19	1	1
LION:0000622	triacylglycerols [GL0301]	58	1	1
LION:0002947	fatty acid with 13-15 carbons	29	1	1
LION:0002968	saturated fatty acid	96	1	1
LION:0012011	lipid storage	63	1	1
LION:0012084	lipid droplet	63	1	1
