# Supplementary material for: Metabolic View on Human Healthspan: A Lipidome-Wide Association Study
Source: Metabolites. 2021 Apr 30;11(5):287. doi: 10.3390/metabo11050287 (PMC8146132; doi:10.3390/metabo11050287)
Supplement: Supplementary file 1 [file metabolites-11-00287-s001.zip › metabolites-1191027-supp-final/Table_S12.xlsx]

## Sheet: LION age differences males
Term ID	LION term	Number of matches	p-value	FDR q-value
LION:0000004	sphingolipids [SP]	35	7e-07	6.3e-05
LION:0012082	plasma membrane	30	2.8e-06	0.000126
LION:0012010	membrane component	149	8.6e-05	0.002475
LION:0000084	ceramide phosphocholines (sphingomyelins) [SP0301]	24	0.00011	0.002475
LION:0002950	fatty acid with 22-24 carbons	27	0.00071	0.01278
LION:0012086	endosome/lysosome	29	0.00093	0.013629
LION:0001740	above average transition temperature	23	0.00106	0.013629
LION:0022229	C15:0	11	0.00198	0.022275
LION:0000095	headgroup with positive charge / zwitter-ion	133	0.00348	0.0348
LION:0002961	fatty acid with 22 carbons	22	0.00714	0.056631
LION:0012441	N-acylsphingosines (ceramides) [SP0201]	6	0.00765	0.056631
LION:0002937	C22:6	15	0.00793	0.056631
LION:0002954	fatty acid with 15 carbons	12	0.00818	0.056631
LION:0012017	hexosylceramides	4	0.01383	0.088907
LION:0002930	C20:5	6	0.01968	0.11808
LION:0001738	high transition temperature	13	0.02152	0.12105
LION:0012080	endoplasmic reticulum (ER)	124	0.02358	0.1215
LION:0000012	glycerophosphoinositols [GP06]	9	0.0243	0.1215
LION:0001739	very high transition temperature	10	0.03773	0.178721
LION:0002882	C16:0	43	0.03982	0.17919
LION:0000047	diacylglycerophosphoinositols [GP0601]	7	0.04215	0.180643
LION:0002973	fatty acid with 5 double bonds	12	0.05082	0.2079
LION:0080947	d18:1 (sphingosine)	7	0.05423	0.212204
LION:0002963	fatty acid with 24 carbons	4	0.05763	0.21492
LION:0000453	simple glc series [SP0501]	5	0.0597	0.21492
LION:0000003	glycerophospholipids [GP]	118	0.06294	0.217869
LION:0002938	C24:0	3	0.1188	0.391761
LION:0000464	negative intrinsic curvature	35	0.13245	0.391761
LION:0002947	fatty acid with 13-15 carbons	29	0.13341	0.391761
LION:0001737	average transition temperature	22	0.13397	0.391761
LION:0080969	low bilayer thickness	16	0.13494	0.391761
LION:0000467	contains ether-bond	31	0.15573	0.437991
LION:0080977	low lateral diffusion	11	0.25784	0.649683
LION:0080973	below average bilayer thickness	24	0.2624	0.649683
LION:0002956	fatty acid with 17 carbons	9	0.26609	0.649683
LION:0000563	steryl esters [ST0102]	5	0.26794	0.649683
LION:0000031	1-alkyl,2-acylglycerophosphocholines [GP0102]	16	0.27752	0.649683
LION:0000010	glycerophosphocholines [GP01]	73	0.3016	0.649683
LION:0001735	very low transition temperature	7	0.30208	0.649683
LION:0000039	1-alkyl,2-acylglycerophosphoethanolamines [GP0202]	15	0.32234	0.649683
LION:0002955	fatty acid with 16 carbons	56	0.32239	0.649683
LION:0022231	C17:0	7	0.32393	0.649683
LION:0080974	above average bilayer thickness	12	0.32541	0.649683
LION:0000011	glycerophosphoethanolamines [GP02]	36	0.32985	0.649683
LION:0012081	mitochondrion	36	0.32985	0.649683
LION:0000465	neutral intrinsic curvature	58	0.33206	0.649683
LION:0002968	saturated fatty acid	96	0.34979	0.669811
LION:0000466	positive intrinsic curvature	33	0.36047	0.675881
LION:0080971	high bilayer thickness	11	0.3861	0.709163
LION:0000034	monoacylglycerophosphocholines [GP0105]	15	0.52128	0.938304
LION:0002936	C22:5	6	0.53611	0.946076
LION:0000038	diacylglycerophosphoethanolamines [GP0201]	11	0.56403	0.946832
LION:0000599	lysoglycerophospholipids	24	0.57974	0.946832
LION:0000030	diacylglycerophosphocholines [GP0101]	42	0.58047	0.946832
LION:0001741	below average transition temperature	32	0.58476	0.946832
LION:0080978	average lateral diffusion	16	0.59453	0.946832
LION:0012009	lipid-mediated signalling	32	0.59966	0.946832
LION:0080982	above average lateral diffusion	29	0.67235	1
LION:0080979	high lateral diffusion	20	0.69538	1
LION:0000259	C14:0	19	0.78242	1
LION:0000042	monoacylglycerophosphoethanolamines [GP0205]	7	0.78963	1
LION:0080980	very high lateral diffusion	10	0.82018	1
LION:0001736	low transition temperature	25	0.84271	1
LION:0000094	headgroup with neutral charge	70	0.84376	1
LION:0002945	fatty acid with more than 18 carbons	63	0.85259	1
LION:0080968	very low bilayer thickness	8	0.8634	1
LION:0002900	C16:1	16	0.88023	1
LION:0080970	average bilayer thickness	17	0.89428	1
LION:0002929	C20:4	19	0.91613	1
LION:0012011	lipid storage	63	0.92149	1
LION:0012084	lipid droplet	63	0.92149	1
LION:0002959	fatty acid with 20 carbons	36	0.93676	1
LION:0002921	C18:0	25	0.95421	1
LION:0002928	C20:3	7	0.95712	1
LION:0002976	fatty acid with more than 3 double bonds	60	0.9875	1
LION:0002970	fatty acid with 2 double bonds	46	0.99755	1
LION:0002923	C18:2	45	0.99762	1
LION:0000254	C12:0	9	0.99842	1
LION:0000002	glycerolipids [GL]	60	1	1
LION:0000100	fatty acid with 18 carbons or less	139	1	1
LION:0000622	triacylglycerols [GL0301]	58	1	1
LION:0002922	C18:1	64	1	1
LION:0002924	C18:3	7	1	1
LION:0002948	fatty acid with 16-18 carbons	134	1	1
LION:0002957	fatty acid with 18 carbons	107	1	1
LION:0002966	fatty acid with less than 2 double bonds	139	1	1
LION:0002967	polyunsaturated fatty acid	98	1	1
LION:0002969	monounsaturated fatty acid	78	1	1
LION:0002971	fatty acid with 3 double bonds	14	1	1
LION:0002977	fatty acid with 3-5 double bonds	45	1	1
