# Supplementary material for: Metabolic View on Human Healthspan: A Lipidome-Wide Association Study
Source: Metabolites. 2021 Apr 30;11(5):287. doi: 10.3390/metabo11050287 (PMC8146132; doi:10.3390/metabo11050287)
Supplement: Supplementary file 1 [file metabolites-11-00287-s001.zip › metabolites-1191027-supp-final/Table_S13.xlsx]

## Sheet: LION sex differences young
Term ID	LION term	Number of matches	p-value	FDR q-value
LION:0012010	membrane component	149	2.6e-10	2.34e-08
LION:0012086	endosome/lysosome	29	3.1e-09	1.39e-07
LION:0000084	ceramide phosphocholines (sphingomyelins) [SP0301]	24	3.2e-07	9.6e-06
LION:0001737	average transition temperature	22	9e-07	1.95e-05
LION:0000095	headgroup with positive charge / zwitter-ion	133	1.2e-06	1.95e-05
LION:0000004	sphingolipids [SP]	35	1.3e-06	1.95e-05
LION:0000465	neutral intrinsic curvature	58	3.1e-06	3.71e-05
LION:0001740	above average transition temperature	23	3.3e-06	3.71e-05
LION:0000030	diacylglycerophosphocholines [GP0101]	42	8.6e-06	8.6e-05
LION:0012082	plasma membrane	30	1.5e-05	0.000131
LION:0012080	endoplasmic reticulum (ER)	124	1.6e-05	0.000131
LION:0000003	glycerophospholipids [GP]	118	6.8e-05	0.00051
LION:0000038	diacylglycerophosphoethanolamines [GP0201]	11	8.8e-05	0.000609
LION:0001741	below average transition temperature	32	0.00016	0.00103
LION:0001738	high transition temperature	13	0.00026	0.00156
LION:0080982	above average lateral diffusion	29	0.00055	0.00309
LION:0080978	average lateral diffusion	16	0.00063	0.00334
LION:0080973	below average bilayer thickness	24	0.00085	0.00425
LION:0080977	low lateral diffusion	11	0.001	0.00474
LION:0000010	glycerophosphocholines [GP01]	73	0.00122	0.00549
LION:0001736	low transition temperature	25	0.00178	0.00763
LION:0080974	above average bilayer thickness	12	0.00429	0.0175
LION:0001739	very high transition temperature	10	0.00583	0.0228
LION:0080971	high bilayer thickness	11	0.00692	0.0258
LION:0080979	high lateral diffusion	20	0.00717	0.0258
LION:0000047	diacylglycerophosphoinositols [GP0601]	7	0.0087	0.0301
LION:0080970	average bilayer thickness	17	0.00943	0.0314
LION:0000453	simple glc series [SP0501]	5	0.0108	0.0347
LION:0080969	low bilayer thickness	16	0.01546	0.0468
LION:0000563	steryl esters [ST0102]	5	0.01559	0.0468
LION:0012017	hexosylceramides	4	0.02718	0.0789
LION:0080980	very high lateral diffusion	10	0.03039	0.0845
LION:0000012	glycerophosphoinositols [GP06]	9	0.03098	0.0845
LION:0080968	very low bilayer thickness	8	0.06276	0.166
LION:0080947	d18:1 (sphingosine)	7	0.06793	0.175
LION:0001735	very low transition temperature	7	0.08974	0.224
LION:0000466	positive intrinsic curvature	33	0.12872	0.313
LION:0012441	N-acylsphingosines (ceramides) [SP0201]	6	0.14011	0.332
LION:0000031	1-alkyl,2-acylglycerophosphocholines [GP0102]	16	0.15963	0.368
LION:0000011	glycerophosphoethanolamines [GP02]	36	0.26781	0.585
LION:0012081	mitochondrion	36	0.26781	0.585
LION:0002963	fatty acid with 24 carbons	4	0.27309	0.585
LION:0000599	lysoglycerophospholipids	24	0.29237	0.612
LION:0000464	negative intrinsic curvature	35	0.30381	0.621
LION:0002882	C16:0	43	0.31981	0.64
LION:0002938	C24:0	3	0.37949	0.742
LION:0000467	contains ether-bond	31	0.39128	0.749
LION:0000259	C14:0	19	0.45334	0.85
LION:0012009	lipid-mediated signalling	32	0.48006	0.873
LION:0000042	monoacylglycerophosphoethanolamines [GP0205]	7	0.49597	0.873
LION:0002968	saturated fatty acid	96	0.50641	0.873
LION:0002955	fatty acid with 16 carbons	56	0.52011	0.873
LION:0000034	monoacylglycerophosphocholines [GP0105]	15	0.52128	0.873
LION:0002928	C20:3	7	0.52517	0.873
LION:0002950	fatty acid with 22-24 carbons	27	0.53608	0.873
LION:0002937	C22:6	15	0.54329	0.873
LION:0002961	fatty acid with 22 carbons	22	0.6599	1
LION:0002930	C20:5	6	0.66005	1
LION:0002945	fatty acid with more than 18 carbons	63	0.72743	1
LION:0002921	C18:0	25	0.73545	1
LION:0000039	1-alkyl,2-acylglycerophosphoethanolamines [GP0202]	15	0.76249	1
LION:0002929	C20:4	19	0.76656	1
LION:0022229	C15:0	11	0.80353	1
LION:0002947	fatty acid with 13-15 carbons	29	0.80499	1
LION:0000254	C12:0	9	0.837	1
LION:0000100	fatty acid with 18 carbons or less	139	0.84308	1
LION:0002966	fatty acid with less than 2 double bonds	139	0.84308	1
LION:0002954	fatty acid with 15 carbons	12	0.85689	1
LION:0002924	C18:3	7	0.90467	1
LION:0002973	fatty acid with 5 double bonds	12	0.91575	1
LION:0002976	fatty acid with more than 3 double bonds	60	0.92287	1
LION:0002948	fatty acid with 16-18 carbons	134	0.92744	1
LION:0002956	fatty acid with 17 carbons	9	0.9447	1
LION:0002967	polyunsaturated fatty acid	98	0.94786	1
LION:0022231	C17:0	7	0.94986	1
LION:0002959	fatty acid with 20 carbons	36	0.95565	1
LION:0002900	C16:1	16	0.95863	1
LION:0002936	C22:5	6	0.96907	1
LION:0002923	C18:2	45	0.98088	1
LION:0002970	fatty acid with 2 double bonds	46	0.98176	1
LION:0002977	fatty acid with 3-5 double bonds	45	0.9866	1
LION:0002971	fatty acid with 3 double bonds	14	0.99585	1
LION:0000622	triacylglycerols [GL0301]	58	0.99809	1
LION:0000002	glycerolipids [GL]	60	0.9986	1
LION:0012011	lipid storage	63	0.99921	1
LION:0012084	lipid droplet	63	0.99921	1
LION:0000094	headgroup with neutral charge	70	0.99994	1
LION:0002957	fatty acid with 18 carbons	107	0.99999	1
LION:0002922	C18:1	64	1	1
LION:0002969	monounsaturated fatty acid	78	1	1
