# Supplementary material for: Metabolic View on Human Healthspan: A Lipidome-Wide Association Study
Source: Metabolites. 2021 Apr 30;11(5):287. doi: 10.3390/metabo11050287 (PMC8146132; doi:10.3390/metabo11050287)
Supplement: Supplementary file 1 [file metabolites-11-00287-s001.zip › metabolites-1191027-supp-final/Table_S14.xlsx]

## Sheet: LION sex differences aged
Term ID	LION term	Number of matches	p-value	FDR q-value
LION:0012010	membrane component	149	1.7e-23	1.53e-21
LION:0000095	headgroup with positive charge / zwitter-ion	133	2.1e-19	9.45e-18
LION:0012080	endoplasmic reticulum (ER)	124	1.8e-15	5.4e-14
LION:0000003	glycerophospholipids [GP]	118	1.1e-14	2.48e-13
LION:0000011	glycerophosphoethanolamines [GP02]	36	2.1e-10	3.15e-09
LION:0012081	mitochondrion	36	2.1e-10	3.15e-09
LION:0000467	contains ether-bond	31	3.5e-07	4.5e-06
LION:0000010	glycerophosphocholines [GP01]	73	2.3e-06	2.59e-05
LION:0000039	1-alkyl,2-acylglycerophosphoethanolamines [GP0202]	15	8.2e-06	8.2e-05
LION:0012086	endosome/lysosome	29	9.9e-06	8.91e-05
LION:0000465	neutral intrinsic curvature	58	5.6e-05	0.000458
LION:0000464	negative intrinsic curvature	35	8.8e-05	0.00066
LION:0000084	ceramide phosphocholines (sphingomyelins) [SP0301]	24	0.00013	0.0009
LION:0000030	diacylglycerophosphocholines [GP0101]	42	0.00063	0.00405
LION:0000038	diacylglycerophosphoethanolamines [GP0201]	11	0.00241	0.0145
LION:0080973	below average bilayer thickness	24	0.00328	0.0185
LION:0012082	plasma membrane	30	0.00382	0.0202
LION:0001741	below average transition temperature	32	0.00494	0.0247
LION:0002930	C20:5	6	0.00573	0.0266
LION:0000466	positive intrinsic curvature	33	0.0059	0.0266
LION:0002945	fatty acid with more than 18 carbons	63	0.00763	0.0313
LION:0002929	C20:4	19	0.00766	0.0313
LION:0080982	above average lateral diffusion	29	0.00878	0.0335
LION:0000031	1-alkyl,2-acylglycerophosphocholines [GP0102]	16	0.00915	0.0335
LION:0000004	sphingolipids [SP]	35	0.00931	0.0335
LION:0001740	above average transition temperature	23	0.01099	0.038
LION:0080969	low bilayer thickness	16	0.01345	0.0448
LION:0002959	fatty acid with 20 carbons	36	0.01414	0.0455
LION:0000042	monoacylglycerophosphoethanolamines [GP0205]	7	0.01551	0.0481
LION:0001737	average transition temperature	22	0.01659	0.0498
LION:0001736	low transition temperature	25	0.01836	0.0533
LION:0001735	very low transition temperature	7	0.01953	0.0549
LION:0002976	fatty acid with more than 3 double bonds	60	0.02823	0.0753
LION:0000599	lysoglycerophospholipids	24	0.02846	0.0753
LION:0002977	fatty acid with 3-5 double bonds	45	0.04284	0.11
LION:0080979	high lateral diffusion	20	0.04427	0.111
LION:0080980	very high lateral diffusion	10	0.06465	0.157
LION:0080978	average lateral diffusion	16	0.06694	0.159
LION:0080968	very low bilayer thickness	8	0.07317	0.165
LION:0080970	average bilayer thickness	17	0.07352	0.165
LION:0012009	lipid-mediated signalling	32	0.07631	0.165
LION:0001739	very high transition temperature	10	0.07722	0.165
LION:0000047	diacylglycerophosphoinositols [GP0601]	7	0.08106	0.169
LION:0002973	fatty acid with 5 double bonds	12	0.08246	0.169
LION:0000563	steryl esters [ST0102]	5	0.09736	0.194
LION:0001738	high transition temperature	13	0.09935	0.194
LION:0000012	glycerophosphoinositols [GP06]	9	0.10837	0.208
LION:0000034	monoacylglycerophosphocholines [GP0105]	15	0.11932	0.224
LION:0080971	high bilayer thickness	11	0.13119	0.241
LION:0080974	above average bilayer thickness	12	0.13689	0.246
LION:0080977	low lateral diffusion	11	0.14443	0.255
LION:0002950	fatty acid with 22-24 carbons	27	0.22624	0.392
LION:0002961	fatty acid with 22 carbons	22	0.29832	0.507
LION:0002967	polyunsaturated fatty acid	98	0.30956	0.516
LION:0002937	C22:6	15	0.31524	0.516
LION:0012017	hexosylceramides	4	0.33371	0.536
LION:0002928	C20:3	7	0.3592	0.567
LION:0012441	N-acylsphingosines (ceramides) [SP0201]	6	0.46901	0.728
LION:0080947	d18:1 (sphingosine)	7	0.48154	0.735
LION:0002900	C16:1	16	0.49182	0.738
LION:0002936	C22:5	6	0.5225	0.762
LION:0002971	fatty acid with 3 double bonds	14	0.52481	0.762
LION:0002938	C24:0	3	0.58225	0.832
LION:0000453	simple glc series [SP0501]	5	0.59626	0.838
LION:0002963	fatty acid with 24 carbons	4	0.6065	0.84
LION:0002924	C18:3	7	0.73223	0.998
LION:0002969	monounsaturated fatty acid	78	0.75966	1
LION:0002921	C18:0	25	0.76319	1
LION:0002922	C18:1	64	0.82682	1
LION:0002923	C18:2	45	0.95214	1
LION:0002970	fatty acid with 2 double bonds	46	0.9573	1
LION:0000259	C14:0	19	0.98608	1
LION:0012011	lipid storage	63	0.99208	1
LION:0012084	lipid droplet	63	0.99208	1
LION:0002947	fatty acid with 13-15 carbons	29	0.99439	1
LION:0000094	headgroup with neutral charge	70	0.99463	1
LION:0002954	fatty acid with 15 carbons	12	0.99786	1
LION:0022229	C15:0	11	0.99805	1
LION:0002957	fatty acid with 18 carbons	107	0.99939	1
LION:0002956	fatty acid with 17 carbons	9	0.99961	1
LION:0022231	C17:0	7	0.9997	1
LION:0000002	glycerolipids [GL]	60	1	1
LION:0000100	fatty acid with 18 carbons or less	139	1	1
LION:0000254	C12:0	9	1	1
LION:0000622	triacylglycerols [GL0301]	58	1	1
LION:0002882	C16:0	43	1	1
LION:0002948	fatty acid with 16-18 carbons	134	1	1
LION:0002955	fatty acid with 16 carbons	56	1	1
LION:0002966	fatty acid with less than 2 double bonds	139	1	1
LION:0002968	saturated fatty acid	96	1	1
