# Supplementary material for: Metabolic View on Human Healthspan: A Lipidome-Wide Association Study
Source: Metabolites. 2021 Apr 30;11(5):287. doi: 10.3390/metabo11050287 (PMC8146132; doi:10.3390/metabo11050287)
Supplement: Supplementary file 1 [file metabolites-11-00287-s001.zip › metabolites-1191027-supp-final/Table_S15.xlsx]

## Sheet: Feuil1
Age	Sex	Statins intake (0=no, 1=yes)	Sampling date	Sampling time	Fasting (h)	Body mass (kg)	Body fat (%)	Body mass index (kg/m2)	Systolic blood pressure	Diastolic blood pressure	Somking (0= non-smoker, 1=ex-smoker)	moderate-vigorous PA (min)	Total PA (min)	HbA1c (%)	Chol	TAG	HDL_C	LDL_C	Angiotensin-converting enzyme inhibitors / angiotensin receptor blockers	Antiarrhythmics	Anti-coagulants/anti-platetets	Beta-blockers	Calcium antagonists	Digoxin	Diuretics	Estrogen / hormone replacement therapy	Nitrates	Statins	Antihistamines	5α-reductase inhibitors	NSAIDs	Non-NSAID analgesics	Proton-pump inhibitors	Vitamins	Antidepressants	Z-drugs	Thyroid hormons	Topical ophtalmic drugs	Other Medications	CE(18:1)	CE(18:2)	CE(20:4)	CE(20:5)	CE(22:6)	Cer(18:1;2/16:0)	Cer(18:1;2/22:0)	Cer(18:1;2/23:0)	Cer(18:1;2/24:0)	Cer(18:1;2/24:1)
74	male	0	2018-01-16	10:47:58	4	79.1	18.4	24.9337	126	71	1	167.043	248.735	5	4.97409	0.700565	1.41192	2.99482	0	0	1	0	0	0	0	0	0	0	0	0	1	0	1	0	0	0	0	0	0	21722.7	328642	59686.2	20275.3	52310.6	114265	49104	27524.4	123686	64709.3
73	male	0	2018-01-17	10:57:29	4	69.3	16.5	23.04	144	88	1	108.786	201.863	5.1	7.82383	1.22034	1.67876	4.84715	0	0	0	0	0	0	0	0	0	0	0	0	0	0	0	1	0	0	0	0	0	26517.9	434935	49240.9	29951.4	51338.1	196595	87956.9	56600.5	277307	101536
76	male	0	2018-01-23	12:19:59	5	78	22.8	23.9869	130	82	0	93.3929	229.893	5.4	6.21762	1.40113	1.30311	3.8342	0	0	0	0	0	0	0	0	0	0	0	0	0	0	0	2	0	0	0	0	1	14676.7	339163	27663.6	10434.7	43559.5	158926	77268	45053	227232	63053.1
74	female	0	2018-01-23	16:46:57	5.5	64.5	38.9	27.0552	137	79	0	151.675	245.598	5.3	7.09845	1.31073	1.6943	4.33938	1	0	0	0	1	0	0	0	0	0	0	0	0	0	0	0	1	1	0	0	0	11717.2	314617	30981.1	17075.7	29436.5	191020	81435.9	54668.5	218167	67158.3
29	male	0	2018-01-24	10:41:04	5	76.3	11.5	24.9337	116	76	0	159.47	274.778	4.7	4.30052	0.79096	1.34974	2.63212	0	0	0	0	0	0	0	0	0	0	0	0	0	0	0	0	0	0	0	0	0	21235.3	347823	31211.5	12129.8	27201.3	81311.6	47758.1	35433.6	113921	40852.8
78	male	0	2018-01-24	16:29:20	5	76.7	19.8	27.9155	124	68	1	179.686	258.257	5	6.08808	1.9209	1.20984	3.66321	0	0	0	0	0	0	0	0	0	0	0	0	0	0	0	0	0	0	0	0	0	13672.3	316243	19458.6	18231.4	37405.6	188164	95493.3	58940.5	241044	92151.4
75	female	0	2018-01-30	15:01:27	6	55.7	24.7	18.424	123	75	1	84.6354	186.135	4.8	6.06218	0.80226	1.89896	3.5	0	0	0	0	0	0	0	0	0	0	0	0	0	0	0	1	0	0	1	0	0	20369.9	333388	51266.5	18116.1	60890.2	158668	79585.8	37649	209134	57824.7
74	male	0	2018-02-06	18:49:05	7	75.7	21.2	26.7036	120	81	1	80.0786	157.293	4.9	6.29534	1.15254	1.39896	3.93005	0	0	0	0	0	0	0	0	0	0	0	1	0	0	0	0	0	0	0	1	1	17860.6	284190	34507.6	23236.6	32873.6	147153	66141.4	51106.4	189916	67263.3
79	female	0	2018-02-14	10:44:51	6	59.8	40	23.4375	160	87	0	71	126.333	4.8	5.67358	0.59887	2.05181	3.22539	0	0	0	0	0	0	0	0	0	0	0	0	0	0	0	0	0	0	0	0	0	16192.3	324688	90014.4	21844.4	54594.8	126314	65909.1	39629.6	167952	54416
76	female	0	2018-03-06	17:21:56	7	53.3	28.8	20.9511	141	84	0	163.19	321.413	5.8	6.45078	0.723164	1.67876	3.95078	1	0	0	0	0	0	0	0	0	0	0	0	0	0	0	0	0	0	0	0	0	21910.5	387352	56586.6	26789.9	31037.1	173994	72120	46763.9	179466	60292.4
76	female	0	2018-03-07	17:22:10	7	59.2	17.3	20.898	133	84	1	121.521	267.879	5	7.43523	1.15254	1.74352	4.59585	1	0	0	0	0	0	0	0	0	0	0	0	0	0	0	0	0	0	0	0	0	24461.2	427449	39542.4	109213	74949.9	228002	102761	82094.4	281240	97990.5
77	male	0	2018-03-13	12:26:25	5.5	72.8	26.8	27.8159	146	79	0	110.586	224.943	5.1	6.42487	2.42938	1.2487	4.00259	1	0	0	0	0	0	0	0	0	0	0	0	0	0	0	0	0	0	0	0	0	12629.5	321829	17866.4	9439.58	19681.3	170531	86042	59177.2	224757	68255
73	male	1	2018-03-21	12:32:16	7	77.9	30	26.9402	131	91	0	108.314	194.743	5.2	5.90674	1.46893	1.87824	3.52332	0	0	0	0	0	0	0	0	0	1	0	0	0	0	1	1	0	0	0	0	0	17527	314774	26010.7	10165.4	35962.4	208137	131401	73060.6	259854	98331.4
22	female	0	2018-03-21	17:39:59	7	69.8	32	22.7903	113	72	1	154.829	234.291	4.8	4.48187	0.915254	2.13212	2.27202	0	0	0	0	0	0	0	0	0	0	0	0	0	0	0	0	0	0	0	0	0	23372.8	391229	26310.9	11454.3	19217	129883	70561.3	36313	150577	65546.3
74	male	0	2018-03-23	10:43:01	5	70.6	21.7	24.5675	110	78	0	81.1795	159.718	5.1	5.93264	1.37853	1.38342	3.87565	0	0	0	0	0	0	0	0	0	0	0	0	0	1	0	0	0	0	0	0	1	16167.5	377131	20458.7	9132.03	32362.4	167248	82683.7	52999.9	213586	91825.4
71	male	0	2018-03-27	13:13:21	5	73.1	25.3	25.5593	138	80	1	127.479	225.632	5	7.59067	1.9774	2.31865	4.49741	1	0	0	0	0	0	0	0	0	0	0	0	0	0	0	0	0	0	0	0	0	18163.5	315252	20411	17820.6	34114.2	196516	80839.1	55097.4	252613	88817.8
77	female	0	2018-04-11	14:32:18	8	62.3	38.1	26.1427	158	85	0	321.371	450.157	5.3	7.6943	2.13559	1.50777	4.89637	0	0	0	0	0	0	0	0	0	0	0	0	0	0	0	3	0	0	0	0	0	13026.7	309675	23182.5	15585.2	37488.8	197107	105262	59635.8	284930	93058.8
76	male	1	2018-04-18	14:37:08	6	75.5	30	27.6095	113	68	0	182.986	299.271	5.3	5.10363	1.20904	1.70725	2.98446	0	0	0	0	0	0	0	0	0	1	0	0	0	0	0	0	0	0	0	0	0	17094.9	347524	30589.7	12560.1	31527.9	103469	55840.5	25430.1	135071	55007.3
71	male	0	2018-04-20	12:25:43	5.5	77.6	27.3	24.6965	132	80	1	257.843	407.057	5.6	5.10363	0.734463	1.93005	2.95078	0	0	0	0	0	0	0	0	0	0	0	0	0	0	0	0	0	0	0	0	0	13261.9	352348	24849.7	18117.1	30438.1	145831	89233.3	50738.1	186211	67163.2
26	female	0	2018-04-20	15:31:12	5	62.4	24.1	22.4197	121	74	0	229.1	338.314	5.1	5.18135	0.881356	2.67617	2.6943	0	0	0	0	0	0	0	0	0	0	0	0	0	0	0	1	0	0	0	0	0	21924.4	387153	64536.3	14722.7	66127.9	85571.3	34135.9	20503	78308	36168.8
72	female	0	2018-04-25	16:31:24	5	83.5	36.9	28.3604	122	78	0	102.333	205	4.8	6.5544	0.926554	1.76425	3.95855	0	0	0	0	0	0	0	0	0	0	0	0	0	0	0	0	0	0	0	0	0	18555.7	341691	45017.9	9656.54	28218.5	161373	78530.5	50426.2	234203	65223.4
73	female	0	2018-04-27	17:09:57	6	60.9	20.2	20.2643	133	71	1	112.128	216.667	4.8	5.7513	6.53107	2.33161	2.72539	0	0	0	0	0	0	0	0	0	0	0	0	0	0	0	0	0	0	0	0	0	26111.9	445880	32430.9	12369	33472.4	147136	80672.4	43665	210620	51657.3
74	male	0	2018-05-08	12:35:46	7	68	17.4	23.6336	118	66	1	194.836	317.693	4.8	6.39896	1.16384	1.69171	3.95596	1	0	0	0	1	0	1	0	0	0	1	0	0	0	0	0	0	0	0	0	0	17701	298094	25524	38514.9	42830	175030	85470.6	57154.3	194511	90608.7
21	female	0	2018-05-08	14:37:58	4.5	52.2	24.9	20.052	109	66	0	253.793	362.293	4.6	4.30052	1.06215	1.74352	2.32642	0	0	0	0	0	0	0	0	0	0	0	0	0	0	0	0	0	0	0	0	0	17327.7	363092	22039.9	4503.1	22957.4	90724.2	40100.9	22076.5	95413.7	46963
26	female	0	2018-05-29	18:10:42	6	78.1	38.2	29.0606	110	66	0	179.129	262.057	4.8	5.20725	1.58192	2.39637	2.82902	0	0	0	0	0	0	0	0	0	0	0	0	1	0	0	0	0	0	0	0	0	24286.2	214271	24622.7	7476.62	20417.7	52107	19528.9	15651	43416.1	25631.9
21	female	0	2018-06-06	11:13:49	5	49.1	22.8	19.5312	116	72	0	212.954	283.492	4.9	4.55959	0.768362	2.14508	2.46114	0	0	0	0	0	0	0	1	0	0	0	0	0	0	0	0	0	0	0	0	0	36640.2	440231	31079.4	4030.43	18756.6	51670.7	30160.1	18457.9	87176.7	29447.5
20	female	0	2018-06-12	11:10:43	4.5	66.8	27.4	23.6915	105	96	0	188.786	273.5	5.5	3.65285	1.33333	1.80052	1.86269	0	0	0	0	0	0	0	0	0	0	0	0	0	0	0	0	0	0	0	0	0	11697.4	182186	14851.7	4599.7	6335.84	61515.9	33125.4	16689.2	80400.9	28675.2
27	male	0	2018-06-15	08:27:50	13	96.6	20.4	28.1929	127	83	0	199.421	281.279	5	3.98964	1.20904	0.898964	2.52332	0	0	0	0	0	0	0	0	0	0	0	0	0	0	0	0	0	0	0	0	0	34607.6	220829	32621.8	7844.99	13070.6	44832.1	24968.7	12231.1	63600.6	33923.2
21	male	0	2018-06-15	16:15:09	5.5	72.7	18.2	27.0169	132	65	0	201.489	312.267	5	4.2228	2.37288	1.16062	2.38342	0	0	0	0	0	0	0	0	0	0	0	0	0	0	0	0	0	0	0	0	0	8289.58	74497.8	12009.5	3842.65	5248.47	41926.3	32068.9	19992	107872	19773.5
79	male	0	2018-06-27	09:45:22	5.5	78.4	25.4	24.0741	145	88	1	146.95	232.307	5.4	5.98446	1.27684	1.34715	3.88601	0	0	1	0	0	0	0	0	0	0	0	0	0	0	0	1	0	0	0	0	0	20481	203446	21179.6	6201.87	14140	72216	48668.5	34826.9	146809	40912.9
24	male	0	2018-06-27	16:56:13	6	71.8	12.7	22.4088	126	68	0	132.143	184.929	5	3.52332	0.960452	1.25907	2.06736	0	0	0	0	0	0	0	0	0	0	0	0	0	0	0	0	0	0	0	0	0	14019.1	160445	27626.3	6304.5	10119.9	31878.3	21380.3	12827.2	44717.8	20144.1
28	male	0	2018-07-10	17:08:57	6	62.1	16.7	21.9671	133	80	0	287.721	380.793	5.2	4.17098	0.971751	1.94041	2.21503	0	0	0	0	0	0	0	0	0	0	0	0	0	0	0	0	0	0	0	0	1	15555.8	263470	21044.7	6110.7	9007.7	40208.4	19137.8	18131.3	64510.8	19701.7
21	male	0	2018-07-11	09:03:23	11	81.4	27.4	24.968	117	55	0	79.6571	138.443	5.3	4.32642	0.903955	1.62435	2.67358	0	0	0	0	0	0	0	0	0	0	0	0	0	0	0	0	0	0	0	0	0	30367.6	339059	27970.6	5232.02	12728.8	34422.2	32009.8	14342.8	67259.6	36762.2
72	female	0	2018-07-13	09:13:17	4.5	52.2	18.1	18.6453	131	70	1	178.771	321.057	6.2	6.73575	1.24294	1.71503	3.96891	0	0	0	0	0	0	0	0	0	0	0	0	0	0	0	0	0	0	0	0	0	38250.1	311132	23504.1	8239.96	13569.5	157155	69409.2	47794.2	159918	71942.4
74	female	0	2018-07-17	13:04:23	5	65.4	39.9	26.7759	154	85	0	88.75	166.35	5.7	7.90155	2.18079	1.75389	4.48446	0	0	0	0	0	0	0	0	0	0	0	0	0	0	0	0	0	0	0	0	0	28035.9	281493	16612.4	8876.62	10374	145530	96225.1	63003.3	233168	58886.3
23	male	0	2018-07-20	09:05:32	14	72.6	6.2	21.0616	122	73	0	262.214	352.598	5.4	3.39378	0.542373	1.63472	1.77979	0	0	0	0	0	0	0	0	0	0	0	0	0	0	0	0	0	0	0	0	0	17955.7	259927	30426.7	4304.34	6536.87	35120.3	26066.8	15778.8	66502	21190.3
26	female	0	2018-07-27	16:22:59	4	53.4	15.2	21.7784	97	64	0	151.282	247.128	4.8	4.81865	0.564972	2.33938	2.45596	0	0	0	0	0	0	0	0	0	0	0	0	0	0	0	0	0	0	0	0	0	22295.5	245944	53549.1	10842.6	24756.8	58806.5	28228.7	16354.1	72287.3	25773.8
24	female	0	2018-07-31	14:17:36	4	55.3	21.2	19.248	110	70	0	136.205	215.667	5.3	5.07772	1.43503	1.37306	2.84974	0	0	0	0	0	0	0	1	0	0	0	0	0	0	0	0	0	0	0	0	0	39934.4	273036	19166.7	6129.27	22466.7	49260.5	35679.9	22092.7	83563.9	28601.2
24	female	0	2018-08-03	08:25:29	15	64.2	23.9	20.9633	120	69	0	166.736	270.593	4.8	4.6114	1.28814	1.38083	2.54145	0	0	0	0	0	0	0	1	0	0	0	0	0	0	0	0	0	0	0	0	0	26328.9	262516	17950.5	2226.98	10808	39240.1	21119.5	12616.3	65185.6	25052.8
23	female	0	2018-08-03	10:27:57	13	58.5	24.8	21.2295	112	58	0	203.656	339.24	5	5.15544	0.485876	2.05181	2.78756	0	0	0	0	0	0	0	0	0	0	0	0	0	0	0	0	0	0	0	0	0	23985.7	261588	74712.9	93246.1	49072.2	77199.6	45504.3	27204.8	113690	35174.4
28	female	0	2018-08-03	16:21:08	5	57.3	20.7	19.0785	99	60	0	111.193	188.05	4.9	4.35233	0.711864	1.42228	2.49482	0	0	0	0	0	0	0	0	0	0	0	0	0	0	0	0	0	0	0	0	0	23795.3	287171	41838.9	5537.71	20043.7	83883.6	34728.2	17245.5	86556.6	28122.1
24	female	0	2018-08-07	14:32:41	4.5	52.5	17.2	20.1951	104	63	0	234.386	313.814	5.3	5.15544	0.429379	2.3601	2.68912	0	0	0	0	0	0	0	0	0	0	0	0	0	0	0	0	0	0	0	0	0	29651.6	274675	39999.2	10815	15397.6	51636.6	35392	26463.3	72676.8	29834.6
29	female	0	2018-08-08	14:32:05	4	51	16.9	18.5078	102	61	0	263.571	392.286	5.3	5.85492	0.587571	1.95078	3.35492	0	0	0	0	0	0	0	0	0	0	0	0	0	0	0	0	0	0	0	0	0	24435.7	326140	78160.1	11093.6	17987.3	57116.5	38358.2	30027.8	134090	34585.8
26	male	0	2018-08-08	16:30:43	4	75	13.7	24.4898	132	72	0	218.793	361.007	5.1	4.09326	2.12429	1.25389	2.09326	0	0	0	0	0	0	0	0	0	0	0	0	0	0	0	0	0	0	0	0	1	19568.2	274808	16892.6	2876.71	10598.2	79199.9	52450.2	27422.3	110911	36820.5
29	female	0	2018-08-14	16:48:45	5.5	61.7	19.2	21.6029	122	69	0	191.2	268.343	5.3	4.66321	0.937853	1.98964	2.33161	0	0	0	0	0	0	0	0	0	0	0	0	0	0	0	0	0	0	0	0	0	16790.4	243687	29061.2	8419.89	16446.9	66445.6	44026.6	29304.1	109475	36326.4
74	female	0	2018-08-15	13:25:10	7	65.7	41.3	27.7028	128	75	0	109.857	221.786	5.4	7.04663	0.745763	1.97927	4.01036	0	0	0	0	0	0	0	0	0	0	0	0	0	0	0	1	0	0	0	0	0	24173.7	248464	61492.3	13744.1	22825.1	159602	70308.7	46317.3	176064	60294.9
72	female	0	2018-08-21	14:24:30	6	59.8	24.9	22.0386	128	83	0	136.336	294.264	5.8	6.24352	0.881356	2.03627	3.39119	0	0	0	0	0	0	0	0	0	0	0	0	0	0	0	0	0	0	0	0	0	34300.4	351454	38123.4	23172.9	35016.6	109044	51635.1	51608.4	133321	41307.1
23	female	0	2018-08-28	15:09:24	4	68.4	31.3	22.7204	106	64	0	87.5786	152.579	4.8	3.49741	0.870056	0.945596	1.97409	0	0	0	0	0	0	0	0	0	0	0	0	0	0	0	0	0	0	0	0	0	16257.7	272281	21934.7	3656.32	11571	21991.8	17663	10146.5	44310.2	13475.8
24	male	0	2018-09-04	15:28:46	5	67.2	13	22.715	130	76	0	175.688	265.416	4.7	5.7513	1.00565	1.34197	3.29793	0	0	0	0	0	0	0	0	0	0	0	0	0	0	0	0	0	0	0	0	0	20170.1	445806	34701.5	16513.5	24655.2	118779	46730.2	25128.2	136954	51747.6
70	female	0	2018-09-05	13:56:35	6	74.2	38.9	27.9273	131	92	0	139.643	261.071	5.5	6.1658	1.9209	1.46373	3.52591	0	0	0	0	0	0	0	0	0	0	0	0	1	0	0	0	0	0	1	0	0	18519.9	374965	19582.4	8624.76	30413.7	158326	93017.1	77265	230348	91335.5
27	male	0	2018-09-11	14:48:13	4	71.5	14.8	22.6367	130	76	0			5	4.48187	1.44633	1.40415	2.30829	0	0	0	0	0	0	0	0	0	0	0	0	0	0	0	0	0	0	0	0	0	18601.3	320266	23469.1	8035.29	12988.4	106827	55124.1	35078.2	143995	53295.6
22	male	0	2018-09-12	15:37:10	5.5	76.7	10	21.7366	117	57	0	170.929	267.071	5.1					0	0	0	0	0	0	0	0	0	0	0	0	0	0	0	0	0	0	0	0	0	15125.6	472136	11759.4	3218.84	5170.66	71411.6	40971.9	22323.1	115510	24646.8
25	female	0	2018-09-14	10:25:26	4	49	15.5	17.9982	98	66	0	203.364	314.221	5	4.09326	0.361582	1.94301	1.9715	0	0	0	0	0	0	0	0	0	0	0	0	0	0	0	0	0	0	0	0	0	24930.6	407561	33507.7	4659.24	13702.8	75081.6	49870.5	23620.4	115943	33330.2
24	female	0	2018-09-18	16:48:50	6	57.6	14.6	19.47	116	67	0	155.364	251.436	5.4	5.7772	0.926554	1.45337	3.32383	0	0	0	0	0	0	0	0	0	0	0	0	0	0	0	0	0	0	0	0	0	21197.4	398078	42551.2	19797.4	46388.4	122495	64879.9	43705.9	162318	58932.4
26	male	0	2018-09-19	11:09:17	16	95.1	18.3	27.4598	127	77	0	150.286	238	4.8	3.78238	0.983051	0.974093	2.14767	0	0	0	0	0	0	0	0	0	0	0	0	0	0	0	0	0	0	0	0	0	19099.7	328794	23841.8	21532.3	38932.8	87564.4	50301.6	22522.5	110664	45793
25	female	0	2018-09-26	16:42:57	4	54.6	17.9	19.4609	121	81	0	206.514	268.943	5.1	4.32642	1.77401	1.32383	2.25389	0	0	0	0	0	0	0	0	0	0	0	0	0	0	0	0	0	0	0	0	0	21676.9	364823	12441.1	8865.82	13197.1	92251.6	47272.5	25329.8	130991	36577
74	female	0	2018-10-02	13:36:09	6	51.6	18.3	19.9219	135	72	1	130.3	250.943	5.4	7.92746	1.44633	2.84456	4.05959	0	0	0	0	0	0	0	0	0	0	0	0	0	0	0	0	0	0	0	0	0	13761	333701	32394.4	35566.9	46315.2	204026	87102.3	63506.6	222253	80057.8
24	female	0	2018-10-05	08:41:43	13	48.9	15.8	17.5697	122	89	0	249.406	358.406	5.3	5.51813	0.677966	1.70466	3.00518	0	0	0	0	0	0	0	0	0	0	0	0	0	0	0	0	0	0	0	0	0	27191.3	385490	34162	15562.8	32711.8	134343	62468.3	43536	162329	68732.3
22	female	0	2018-10-05	12:29:58	4.5	70.9	37.2	26.398	122	66	0	153.393	259.964	5	4.79275	2.19209	1.4171	2.45078	0	0	0	0	0	0	0	0	0	0	0	0	0	0	0	0	0	0	0	0	0	14112.4	298334	13946	3668.83	20220.4	130714	60709.6	39094.5	135732	61535.1
29	male	0	2018-10-05	14:12:19	4	71.7	8.7	21.9774	147	81	0	109.923	165.154	5.2	3.78238	0.632768	1.30311	1.97409	0	0	0	0	0	0	0	0	0	0	0	0	0	0	0	0	0	0	0	0	0	23066.9	335064	40997.5	8920.51	32348.8	56215.6	32322.3	20574.3	88272.8	41351.3
27	male	0	2018-10-09	13:30:56	17.5	86.3	25	28.1796	108	66	0	184	285	4.8	5.31088	1.59322	1.15544	2.97409	0	0	0	0	0	0	0	0	0	0	0	0	0	0	0	0	0	0	0	0	0	30119.9	433986	24907.5	20488.1	30624.3	110897	78522.2	37172.4	219543	69606.7
28	male	0	2018-10-09	17:35:31	3.5	72.1	16	23.8142	126	81	0	206	296	5.4	5.44041	1.06215	1.56736	2.97927	0	0	0	0	0	0	0	0	0	0	0	0	0	0	0	0	0	0	0	0	0	10409.5	382007	30256.4	8676.29	25697.9	108169	73621.5	49348	200650	50689.8
26	male	0	2018-10-10	12:25:28	4	77.3	15.8	22.2002	123	67	0	216.495	281.677	4.9	5.25907	1.43503	1.60363	2.73057	0	0	0	0	0	0	0	0	0	0	0	0	0	0	0	0	0	0	0	0	0	24920.7	389695	25771.1	10849.4	18702.8	89562.7	82160.3	43617.3	212025	52949.3
24	female	0	2018-10-10	16:24:02	6	62.2	26.1	22.5722	114	79	0	228.829	326.983	5.2	5.49223	1.14124	1.43782	3.00777	0	0	0	0	0	0	0	0	0	0	0	0	0	0	0	0	0	0	0	0	0	13084.6	334714	34903.7	10147.4	23232.7	154830	70710.8	46109.1	201837	40186
26	female	0	2018-10-12	16:24:06	5	53.2	20	19.9481	122	80	0	194.214	310.357	5.1	5.07772	1.41243	1.77979	2.59845	0	0	0	0	0	0	0	0	0	0	0	0	0	0	0	0	0	0	0	0	0	28510	452373	16186.9	4209.1	15909.2	111154	64075.7	38313	181716	49856.6
76	female	0	2018-10-16	11:30:15	4.5	59.8	32	23.7332	157	81	0	165.086	323.586	5.1	5.69948	0.542373	2.01554	3.04922	0	0	0	0	0	0	0	0	0	0	0	0	0	0	0	0	0	0	0	0	0	29487.1	352125	58011.3	21449	30875	120572	49952.1	30589.2	129035	47356.6
72	male	0	2018-10-17	17:09:49	5	90.5	39.9	29.7206	134	89	1	184.5	283.75	4.9	5.25907	0.937853	1.27202	3.02073	0	0	0	0	0	0	0	0	0	0	0	0	0	0	0	0	0	0	0	0	0	36573.4	398899	38217	16107.7	58282.7	124201	45162.1	28001.7	126235	50104.6
27	male	0	2018-10-19	10:27:18	4	68.2	9.8	22.2041	115	70	0	229.444	348.137	5.2	6.29534	0.813559	1.6114	3.56736	0	0	0	0	0	0	0	0	0	0	0	0	0	0	0	0	0	0	0	0	0	19183.3	375869	60985.7	24124.6	34278.6	112408	73901.2	49258.2	184764	50694.2
28	male	0	2018-10-19	14:27:08	4	78.7	13.4	22.8774	104	66	0	185.402	299.863	4.9	3.60104	1.89831	0.981865	1.84456	0	0	0	0	0	0	0	0	0	0	0	0	0	0	0	0	0	0	0	0	0	18019.3	346888	6489.56	2514.79	11238.9	70017	50464.2	30627.7	131407	37135.5
26	female	0	2018-10-19	17:24:38	6	56.1	31.7	24.9989	107	70	0	174.507	256.507	5.1	7.33161	2.85876	1.46114	3.95855	0	0	0	0	0	0	0	0	0	0	0	0	0	0	0	0	0	0	0	0	0	17349.2	359745	13368.7	8370.86	15625.2	218871	136341	81317	330262	64679.5
73	male	0	2018-10-24	11:12:59	6	71.6	21.4	23.5102	109	72	0	84.7214	210.293	5.3	5.28497	2.0226	1.18912	2.95078	0	0	0	0	0	0	0	0	0	0	0	0	0	0	0	0	0	0	0	0	0	18920.6	408371	14253.7	9329.55	27256.8	124021	81245.9	56671.5	203960	65295.7
74	female	0	2018-10-24	15:21:57	5	52.1	34.4	22.7594	134	83	0	159.407	279.193	6	5.88083	2.21469	2.09585	2.96891	0	0	0	0	0	0	0	0	0	0	0	0	0	0	0	0	0	0	0	2	0	18614.9	290671	24201.3	19661.6	15929.4	144378	106325	75052.7	208560	90464.2
27	male	0	2018-10-26	10:21:03	4	99.7	11.3	26.4906	125	75	1	196.197	302.658	5.4	4.71503	1.15254	1.13212	2.73316	0	0	0	0	0	0	0	0	0	0	0	0	0	0	0	0	0	0	0	0	0	22223.9	357953	28386.1	8708.38	27769.4	98183.8	63798	42734.4	147240	45181.6
24	male	0	2018-10-26	14:44:58	5	92.8	27.3	28.3264	150	77	0	136.159	191.341	4.9	7.43523	3.44633	1.61658	4.00518	0	0	0	0	0	0	0	0	0	0	0	0	0	0	0	0	0	0	0	0	0	12826.6	322794	17388.6	11863.2	18602.7	202602	92398.6	54530	240777	57008.6
77	male	0	2018-10-31	11:41:23	5	64.7	28.9	26.1153	149	74	0	159.564	274.279	5.8	6.63212	1.62712	1.72798	3.73316	1	0	0	0	0	0	0	0	0	0	0	0	0	0	0	0	0	0	0	0	0	14720.6	347160	17026.8	12063.6	19862.3	167830	93502.1	74888.4	256876	112095
25	female	0	2018-11-02	10:59:48	4	61.7	18.9	20.4783	109	70	0	226.207	288.636	5	5.33679	1.35593	1.97409	2.82124	0	0	0	0	0	0	0	0	0	0	0	0	0	0	0	0	1	0	0	0	0	18551.4	347046	20729.4	7051.01	40082.8	80694.1	32365.1	18918.6	84355.2	35900.2
23	male	0	2018-11-02	14:35:55	4	70.9	12	23.9995	123	64	0	159.5	224.5	4.8	3.10881	0.553672	1.34456	1.53109	0	0	0	0	0	0	0	0	0	0	0	0	0	0	0	0	0	0	0	0	0	66030.3	533253	59399.5	27745.6	49783.2	57573.2	21902	16674.9	52728.7	29123.1
26	male	0	2018-11-06	14:30:21	4.5	69.1	11.2	21.5661	133	66	0	282.667	370.167	4.8	5.18135	1.20904	1.66321	2.85751	0	0	0	0	0	0	0	0	0	0	0	0	0	0	0	0	0	0	0	0	0	13763.1	353193	19824.5	5880.44	27347	128986	74042.1	39500.7	182038	47192.3
27	male	0	2018-11-06	17:00:58	4	73.3	23.3	24.1115	129	71	0	207.708	287.208	4.8	6.29534	2.89266	1.13472	3.46114	0	0	0	0	0	0	0	0	0	0	0	0	0	0	0	0	0	0	0	0	0	10464.4	304286	10950.5	4350.63	10985.8	152338	73469.6	39558.2	190955	56100.2
27	male	0	2018-11-07	11:21:51	4	68.4	14.2	20.5289	115	73	0	157.698	248.365	4.7	4.63731	0.644068	1.70207	2.46373	0	0	0	0	0	0	0	0	0	0	0	0	0	0	0	0	0	0	0	0	0	33433.9	491702	49540.7	10298.8	21206.3	71909.4	41806	24021.7	105135	43155.5
26	female	0	2018-11-16	11:17:59	17	55	19.3	19.721	112	79	0	181.607	264.53	5					0	0	0	0	0	0	0	0	0	0	0	0	0	0	0	0	0	0	0	0	0	25016.8	417205	47162.6	14622.6	44830.6	128927	48755.3	30265.8	141169	57595.2
28	female	0	2018-11-23	10:53:54	4	50.6	14.2	17.239	102	72	0	230.094	353.26	4.7	5.07772	1.20904	1.30052	2.86269	0	0	0	0	0	0	0	0	0	0	0	0	0	0	0	0	0	0	0	0	0	18436.2	322245	31541.9	12408.6	21217.6	131457	77049.6	57262.5	203444	61320.4
26	female	0	2018-12-04	09:05:55	12	87.4	37.4	29.7527	109	72	0	282.667	370.167	4.9	4.27461	1.10734	1.67098	2.1114	0	0	0	0	0	0	0	0	0	0	0	0	0	0	0	0	0	0	0	0	0	26889.5	370004	18349.3	18583.7	29256.6	85100	63854.8	29204.3	164549	47968.4
29	male	0	2018-12-04	11:39:18	14	75.4	9.5	20.9961	122	73	0	318.714	463	4.7	4.35233	1.00565	1.62694	2.21503	0	0	0	0	0	0	0	0	0	0	0	0	0	0	0	0	0	0	0	0	0	47859.9	369942	34810.5	18915.4	24343.2	77273.3	53866.6	30052	143083	54538.1
24	male	0	2018-12-14	16:18:17	5	84.6	20.2	23.5587	127	81	0	139.085	215.393	4.8	4.66321	1.01695	1.81347	2.42487	0	0	0	0	0	0	0	0	0	0	0	0	0	0	0	0	0	0	0	0	0	25535.7	353786	30941.2	9023.55	13439.3	113871	44566.7	23169.7	115462	47318.5
27	female	0	2018-12-18	15:26:58	6	64.8	26.1	22.7583	118	75	0	119.802	190.802	5					0	0	0	0	0	0	0	0	0	0	0	0	0	0	0	0	0	0	0	0	0	24346.1	386978	34850.2	9183.82	13993.5	107899	51084.8	30530	118633	39094.6
27	female	0	2018-12-19	10:26:00	5	68.4	21.6	21.7051	101	74	0	162.06	234.291	5.1	6.1658	0.971751	1.78497	3.37565	0	0	0	0	0	0	0	0	0	0	0	0	0	0	0	0	0	0	0	0	1	20836.4	424758	31109.2	17605.8	25458.9	134806	82483.8	51205	195228	59897
74	male	1	2019-01-15	15:45:48	7	69.5	31.5	28.764	135	92	0	69.7214	139.721	5.6	4.89637	1.50282	1.73834	2.51554	1	0	1	0	1	0	0	0	0	1	0	0	0	0	0	0	0	0	0	0	0	25364.3	355217	21946.5	28963.4	45024.2	106890	53894.8	30615.3	149326	67973.4
70	male	0	2019-01-16	09:59:47	15	81.3	20	23.0025	131	82	1	210.692	325.538	4.8	7.25389	1.55932	1.5285	4.14767	0	0	0	0	0	0	0	0	0	0	0	1	0	0	0	0	0	0	1	0	0	14454.8	337946	17644.6	9750.31	21292.5	172770	103052	56766.7	244323	62607.6
71	female	0	2019-01-18	11:28:14	6	48.6	27.3	21.6	121	70	0	104.963	197.852	5.4					0	0	0	0	0	0	0	1	0	0	1	0	1	0	1	0	0	0	0	0	0	15206.3	383896	40337.8	14296.4	41844.8	184934	108182	66517.5	286460	76122.7
74	male	0	2019-01-18	13:33:39	7	51.1	17.4	18.9619	135	88	0	204.857	309.221	5.2	6.45078	1.28814	1.62176	3.60881	0	0	0	0	0	0	0	0	0	0	0	0	0	0	0	0	0	0	0	1	0	17049.9	316459	24253.7	34089	47318.9	195648	75932.7	54368.9	212493	82773.9
70	male	0	2019-01-22	11:32:03	4.5	81.1	25.8	27.0641	118	76	0	217.843	362.271	6	4.6114	0.734463	1.43523	2.51295	0	0	0	0	0	0	0	0	0	0	0	0	0	0	1	0	0	0	0	0	0	19868.2	376010	33500.2	19176.5	54775.2	104544	61967.7	36021.9	144641	44856.9
73	male	0	2019-01-22	17:27:40	6	73.2	21	22.7833	145	85	0	136.771	237.271	5.7	7.56477	1.05085	2.20207	4.08031	0	0	0	0	0	0	0	0	0	0	0	0	0	0	0	0	0	0	0	0	0	14818.3	309581	41420.3	30640	41542.4	225968	90420.5	57389.2	249716	110470
74	male	0	2019-01-23	09:25:52	5.5	75.1	23	25.0593	122	77	0	131.207	257.993	5.4	5	1.34463	1.47927	2.75648	0	0	0	0	0	0	0	0	0	0	0	0	0	0	0	0	0	0	0	0	0	16492.1	341704	24834.9	86988.1	15304.3	97085.9	52832.4	36053.5	142315	56679.7
73	female	0	2019-01-25	11:27:40	5	56.5	23.7	20.8209	142	83	1	265	#REF!	5.4	7.38342	0.519774	2.57513	3.94819	0	0	0	0	0	0	0	0	0	0	0	0	0	0	0	1	0	0	0	0	0	31278.4	510008	79582.8	62107.9	63321.7	185323	100450	72838.1	218419	104432
74	female	1	2019-01-25	13:38:36	5	64.6	30.4	22.2291	155	77	0	62.7521	128.137	5.4	4.45596	1.41243	1.72798	2.20984	1	0	1	0	0	0	1	0	0	1	0	0	0	0	0	0	0	0	0	0	0	9952.32	229282	21953.4	6664.56	11709.3	133446	55295.3	31632.2	140465	51085.4
25	male	0	2019-01-25	14:38:09	3.5	61.8	19.5	20.0155	125	73	0	172	252.5	5.1	4.63731	1.24294	1.64508	2.29793	0	0	0	0	0	0	0	0	0	0	0	0	0	0	0	0	0	0	0	0	0	16419.7	287150	17543.7	6860.73	9724.36	100281	62751.5	31277.8	171086	51293.8
79	female	0	2019-01-29	11:29:57	15			25.711	143	73	0	131.5	234	5.4	5.95855	0.531073	2.41451	3.01813	0	0	0	0	0	0	0	0	0	0	0	0	0	0	0	0	0	0	0	0	0	39219.9	382656	65685	28356.3	37500.2	121607	59613.2	33668.8	130949	55801.4
76	male	0	2019-01-29	15:24:34	5	66.8	18.7	24.1542	154	79	0	66.3214	140.179	5.6	6.63212	2.36158	1.21244	3.71762	1	0	0	0	0	0	0	0	0	0	0	1	0	0	0	0	0	0	0	0	0	22577.8	314803	14218.2	14349.4	14703.6	134030	110344	56290.4	252746	75449.3
28	male	0	2019-01-30	16:32:48	5	71.4	16.8	25.2092	118	71	0	101.41	147.718	4.6	4.84456	1.29944	1.52073	2.64249	0	0	0	0	0	0	0	0	0	0	0	0	0	0	0	0	1	0	0	0	0	18206.3	315280	30368.9	7432.28	17930.9	114171	54549.5	27885.7	113097	34211.8
77	male	0	2019-02-01	11:21:33	5.5	74.4	17.9	22.2163	138	87	0	#REF!	#REF!	5.6	7.33161	1.29944	1.94819	4.18912	0	0	0	0	0	0	0	0	0	0	0	0	0	0	0	0	0	0	0	0	2	17864.8	329304	26576.7	15560.8	30088.4	204866	107485	72917.8	307553	109051
78	male	0	2019-02-05	13:03:37	6	54.4	14.1	19.3625	129	81	0	166.593	227.95	4.8	6.01036	0.723164	2.62176	3.04663	0	0	0	0	0	0	0	0	0	0	0	0	0	0	0	0	0	0	0	0	0	29253	456207	53980.4	8796.56	19752.8	189323	71614.2	32431.6	179566	88811.7
20	male	0	2019-02-05	16:55:12	5	66.9	14.9	20.6481	117	72	0	192.336	259.479	5	5.72539	1.11864	1.48705	3.20984	0	0	0	0	0	0	0	0	0	0	0	0	1	0	0	0	0	0	0	0	0	41955.3	388338	51988.6	13230.4	29467.3	134899	65486.2	34949.9	145079	55533
72	female	0	2019-02-06	11:27:44	5	63.1	31.9	23.7118	123	84	0	171.914	287.2	5.5	6.76166	1.12994	1.89119	3.76166	0	0	0	0	0	0	0	0	0	0	0	0	0	0	0	0	0	0	0	1	0	13080.9	374049	38875.8	13075.8	26290.7	181163	118856	57219.4	276726	58261.5
75	female	0	2019-02-06	13:46:10	6	72.7	38.8	29.2421	137	84	1	39.0855	90.1624	5.5	7.97927	0.937853	2.14249	4.36788	0	0	0	0	0	0	0	0	0	0	0	0	1	0	1	2	0	0	0	1	0	19951.4	413383	62063.6	33137.9	44416.1	188355	90699.6	61466.4	267117	89832.9
74	male	0	2019-02-08	09:48:04	13	89.6	25.6	27.1664	144	89	1	118.579	189.793	5.3	4.68912	1.18644	1.24093	2.51813	0	0	1	0	0	0	0	0	0	0	0	0	0	0	0	0	0	0	0	0	0	22898.8	362366	14750.3	13249.3	47385.2	128451	69071.8	48595.6	157064	70833.1
72	male	1	2019-02-08	13:24:46	5	71.3	25.1	22.921	151	89	0	112.615	177.308	5.5	4.2487	1.16384	1.36528	2.25907	0	0	0	0	0	0	1	0	0	1	0	0	0	0	0	0	0	0	0	0	0	33478.7	297265	37548.5	17876.7	26025.9	116436	65463.4	37767.9	143862	54903.3
72	male	0	2019-02-22	11:34:48	13	79.4	31.3	26.3768	112	69	0	203.886	404.457	5.2	5.44041	1.14124	1.11917	3.10363	0	0	0	0	0	0	0	0	0	0	0	0	0	0	0	0	0	0	0	0	0	24465	324556	26181.2	7621.61	28808.7	111597	77240.9	36943.9	195437	55914.6
74	female	0	2019-02-22	15:00:00	5	62.1	27.2	23.858	126	78	0	191.957	348.803	5.3	6.73575	2.91525	1.47927	3.56477	0	0	0	0	0	0	0	0	0	0	0	0	0	0	0	0	0	0	0	0	0	37409.7	343148	10218.2	9489.1	39185.2	226168	99710.4	66937.1	249361	100368
24	male	0	2019-02-22	17:10:45	5	60	12.7	21.2585	137	68	0	243.421	348.707	4.7	5.62176	1.63842	1.7487	2.99741	0	0	0	0	0	0	0	0	0	0	0	0	0	0	0	0	0	0	0	0	0	14997.1	300512	13102.5	10152.3	38797	131235	62356.5	30546.3	152062	35484.2
73	female	0	2019-02-27	11:58:58	5	59.1	22.4	21.4	157	85	1	76.3932	165.162	5.6	7.46114	0.881356	2.23057	4.02591	0	0	0	0	0	0	0	1	0	0	0	0	0	0	0	1	0	0	0	0	0	44065.4	710692	64712	59639.1	70590.1	180351	94889.8	64695	242438	78498.8
28	male	0	2019-03-01	08:33:51	3	88.1	17.4	26.2773	132	79	0	189.59	292.744	5.1	4.58549	1.86441	1.31865	2.43005	0	0	0	0	0	0	0	0	0	0	1	0	0	0	0	0	0	0	0	0	1	14239.8	322569	12462.9	10026.3	31163.6	117669	71114.7	35257.9	166785	55460.6
70	male	0	2019-03-01	11:16:48	4.5	64.6	13.6	20.5151	153	89	0			5	6.5285	1.18644	1.48187	3.65803	0	0	0	0	0	0	0	0	0	0	0	0	0	0	0	0	0	0	0	0	0	18154.5	361556	27960.6	27967.9	36899.4	123395	46349.7	30545	143716	69881.9
22	male	0	2019-03-01	15:38:10	5	78.5	8.8	23.5479	123	62	0	194.667	275.667	4.8	3.8342	0.621469	1.27461	2.00518	0	0	0	0	0	0	0	0	0	0	0	0	0	0	0	0	0	0	0	0	0	31032.5	325261	43470.7	8319.09	20619.9	89726.1	41855.2	21050.4	88300.7	40270.4
79	female	0	2019-03-05	13:28:59	5.5	67.9	34.9	24.977	139	82	0			5.8	5.85492	1.49153	1.57513	3.10104	0	0	0	0	0	0	0	0	0	0	0	0	0	0	0	0	0	0	0	0	0	20408.7	358665	14476.2	7959.28	17999	151728	89922.6	46712.2	203336	61767
20	male	0	2019-03-05	16:18:45	5.5	79.7	20.3	24.6914	147	80	0	100.407	175.407	5.3	6.19171	4.32768	1.3342	2.98705	0	0	0	0	0	0	0	0	0	0	0	0	0	0	0	0	0	0	0	0	0	48691.2	381949	11857.5	6805.56	13491.7	186053	85011.4	47135.3	198451	101181
73	male	0	2019-03-06	11:39:12	6	74.1	29.9	24.4418	146	83	1	108.721	179.364	5.6	9.32642	1.79661	1.87565	5.34456	0	0	0	0	0	0	0	0	0	0	0	0	0	0	0	0	0	0	0	0	0	45623.9	632208	42225	57246.3	85013.8	159190	81516.3	48978.3	212689	99208.9
73	male	0	2019-03-06	13:24:49	6	76.8	20.2	21.7335	135	91	1	246.207	313.279	5.6	5.67358	0.666667	1.8057	3.08549	0	0	0	1	0	0	0	0	0	0	0	0	0	0	0	0	0	0	0	0	0	19967.6	343607	41722.2	17420	33873.7	133570	94125.4	59858.8	224656	59335.2
76	female	0	2019-03-08	13:13:14	5	66.8	35.6	22.6474	138	69	0	61.9286	148.643	5.8	5.80311	1.16384	1.59326	3.20207	0	0	0	0	0	0	0	0	0	0	0	0	0	0	0	0	0	0	0	0	0	22480.7	345218	55132.7	31711.9	28587.9	139844	74483.1	45458.7	173595	68691.7
26	male	0	2019-03-08	16:27:01	6	76.6	17.4	24.0317	129	70	0	145.9	207.823	5.1	3.00518	0.858757	1.43523	1.37565	0	0	0	0	0	0	0	0	0	0	1	0	0	0	0	0	0	0	0	0	0	29233.5	286821	44939.3	12645.1	22950.7	72970.2	45191.7	18894.6	115244	32551.6
73	female	0	2019-03-15	09:55:37	5	68	31.7	23.8087	139	96	0	98.7436	189.667	5.2	6.9171	1.22034	1.70725	3.88083	0	0	0	0	0	0	0	0	0	0	0	0	1	0	0	1	0	1	0	0	1	19731.5	364025	45554.3	41400.1	66506.1	172832	125258	87643.4	288444	88598.9
20	male	0	2019-03-15	11:20:26	3.5	71.8	5.9	21.4996	135	69	0	212.279	273.421	4.8	5	1.81921	1.45855	2.68912	0	0	0	0	0	0	0	0	0	0	0	0	0	0	0	0	0	0	0	0	0	12902.1	363163	20298.1	6516.97	16038.6	117809	83783.5	37405.1	200979	55700.3
73	female	0	2019-03-15	13:27:27	6	63.4	32.9	23.4236	117	59	0	99.4571	180.386	5.4	6.1658	0.836158	2.51813	2.98187	1	0	0	0	0	0	0	0	0	0	0	0	0	0	0	0	0	0	0	0	1	26286.5	495743	54501.2	34807.4	55135.8	159897	57940.8	40800.5	133556	60889.1
70	male	0	2019-03-19	11:30:19	17	83.4	24.3	25.798	145	98	1	133.346	208.192	5.1	5.20725	1.55932	1.30311	2.85233	1	0	0	0	0	0	0	0	0	0	0	0	0	0	0	0	0	0	0	0	0	17761.8	321240	26573.3	11042.7	23404.4	124910	78571.4	40876.3	227594	57348.6
73	male	0	2019-03-19	13:27:28	7	67.8	14.6	20.0696	145	88	1	168.221	305.864	5.8	5.49223	0.689266	1.57513	3.01554	1	0	0	0	0	0	0	0	0	0	0	1	0	0	0	0	0	0	0	0	1	21540.1	423859	33563.1	16908.6	35300.4	138694	58198.1	43592.3	163677	52293.1
75	male	0	2019-03-20	13:38:06	6	77.2	32.2	26.7128	138	80	1	236.943	358.157	5.8	6.32124	1.17514	1.6114	3.57254	0	0	0	1	0	0	0	0	0	0	0	0	0	0	0	0	0	0	0	0	0	13986.5	346962	27467.8	18620.4	32894.2	170829	94442	52133.2	196704	97235
71	female	0	2019-03-22	11:44:42	7	53.4	21.9	19.9481	138	79	0	127.865	238.198	5.7	5.62176	1.18644	1.26684	3.18394	0	0	0	0	0	0	0	0	0	0	0	0	0	0	0	0	0	0	1	0	0	15759.8	337124	41748.1	21715.1	51540.1	131403	47767.2	34887	134424	60010.5
71	female	0	2019-03-29	13:00:00	13	70.8	38	26.398	153	96	0	117.171	215.886	5.4	6.96891	0.757062	1.79793	3.88083	0	0	0	0	0	0	0	0	0	0	0	0	0	0	0	0	0	0	0	0	0	9762.18	446134	59212.6	35789.2	65622.8	141329	58833	38791.7	185905	68126.5
24	male	0	2019-03-26	17:20:45	5	82.1	8.3	23.9591	129	64	0	243.111	328.202	5.1	4.19689	1.06215	1.34456	2.18394	0	0	0	0	0	0	0	0	0	0	0	0	0	0	0	0	0	0	0	0	0	36750.9	373305	25680.2	15520.9	19050	65677.7	40684.5	22643.8	97753.9	34348.4
79	male	0	2019-03-27	11:50:05	5.5	73.8	26.1	25.3069	136	76	1	80.9145	175.838	5.3	6.63212	1.64972	1.62953	3.62953	1	0	0	0	1	0	0	0	0	0	0	0	1	0	0	0	0	0	0	0	1	18663.4	344445	24210.5	14175	39016.9	187504	78623.6	51411.1	195455	96166.9
73	female	1	2019-03-29	13:35:53	6	58.6	15.2	19.4874	125	77	0	251.45	391.021	5.6	6.08808	0.621469	1.89637	3.30052	0	0	0	0	0	0	0	0	0	1	0	0	0	0	0	0	0	0	0	0	0	13183.6	372464	70724.3	27688.8	50909.4	153229	61684.2	39349.4	143291	71636.3
75	male	1	2019-04-02	13:15:17	5.5	88	28.7	26.8612	134	82	0	68.5071	128.65	5.8	3.88601	1.34463	1.30829	2.0544	1	0	0	0	1	0	0	0	0	1	0	0	0	0	0	0	0	0	1	0	0	16870.5	316003	29160.7	17189	19411.9	86649	46844	26769.6	119151	42936.7
71	female	0	2019-04-02	15:35:46	5.5	67.5	35.6	23.9813	115	65	0	171.95	269.521	5.4	6.24352	1.70621	2.04404	3.15285	0	0	0	0	0	0	0	1	0	0	0	0	0	0	0	0	0	0	0	0	0	15602.5	283378	31390.2	18380.5	41475.3	171090	55722.8	36765.5	132710	55982.9
20	male	0	2019-04-03	17:23:46	5	93.5	12.9	27.4653	102	63	0	193.312	274.438	5.3	4.19689	0.666667	1.25389	2.25648	0	0	0	0	0	0	0	0	0	0	0	0	0	0	0	0	0	0	0	0	0	24886.1	361759	62587.9	12716.9	26174.1	89071.9	47733.6	27756.2	115595	51748.7
72	male	1	2019-04-05	11:26:07	5	72.6	27	23.3011	121	74	0	107.857	175.214	5.4	3.8601	1.9774	1.3057	1.93782	0	0	0	0	0	0	0	0	0	1	0	0	0	0	1	0	0	0	1	1	0	24542.8	252762	21560	10955.9	35031.6	114496	54034.3	28235.9	111877	62556.7
71	female	0	2019-04-09	13:29:37	5	72.6	40.2	29.6158	141	78	1	231.205	414.667	5.1	6.47668	1.25424	2.25389	3.33627	0	0	0	0	0	0	0	0	0	0	0	0	0	0	0	0	0	0	0	0	0	17680	347770	49102.1	21102.4	27462.6	206736	102729	64383.5	288971	101629
28	female	0	2019-04-09	17:00:00	3.5	63.2	14	20.3383	106	67	0	167.614	249.4	5.2	4.09326	0.779661	1.83161	1.89896	0	0	0	0	0	0	0	0	0	0	0	0	0	0	0	0	0	0	0	0	0	16261.3	390694	34223.8	10811	19729.4	122463	69826.3	38474.3	160253	41905.7
77	female	1	2019-04-10	15:56:38	7	52	29.5	21.3675	140	85	1	131.923	250.462	5.8	5.36269	2.0678	1.64249	2.65544	0	0	1	0	0	0	0	1	0	1	0	0	0	0	0	1	0	0	0	0	0	16108.6	424651	32564.9	9489.89	25971.2	169635	97494	51714	217530	62236.8
27	female	0	2019-04-10	17:37:45	6	71.4	22	21.6721	110	72	0	196.231	299.692	4.6	5.36269	0.824859	2.58031	2.2772	0	0	0	0	0	0	0	0	0	0	0	0	0	0	0	0	0	0	0	0	0	26268.3	428748	41019	8613.93	22954	91884.3	49519	23370.2	110772	46489.7
73	female	0	2019-04-12	13:33:09	7	55.2	24.5	22.8928	132	79	1	112.957	264.886	5.4	5.80311	0.779661	1.71244	3.05959	0	0	0	0	0	0	0	1	0	0	0	0	0	0	0	1	0	0	0	0	0	17963.1	298590	44901.7	12857.4	32264.5	115656	49437	28522.8	111113	53863.8
76	female	0	2019-04-12	15:21:41	6	58.6	31.7	25.204	123	80	0	255.546	409.392	5.2	6.68394	1.9322	2.1114	3.37047	0	0	0	0	0	0	0	0	0	0	0	0	0	0	0	1	0	0	0	0	2	15708.7	353925	14755.1	16909.9	40811	259202	123166	80299.4	316498	89045.3
72	male	0	2019-04-16	15:35:52	4.5	79.6	22.5	24.4193	136	91	1	158.443	229.729	5.5	6.42487	1.9548	1.87824	3.29016	0	0	0	0	0	0	0	0	0	0	0	0	0	0	0	0	0	0	0	0	0	11967.1	357631	20756	9310.28	29332.9	184602	102248	64007.8	235158	69515
26	male	0	2019-04-16	17:07:38	5	68.7	11	21.2963	132	74	0	111.179	201.036	4.9	4.43005	1.49153	1.53886	2.13212	0	0	0	0	0	0	0	0	0	0	0	0	0	0	0	0	0	0	0	0	0	14620.2	298032	27892.3	11486.7	17144.2	102032	45002.6	26918.9	112778	44707.9
76	female	0	2019-04-17	11:44:08	5.5	63.8	27	23.4343	151	86	0	188.137	299.137	5.7	6.45078	2.0452	1.65285	3.51295	1	0	0	1	0	0	0	0	0	0	0	0	0	0	1	1	0	1	0	0	1	17361.3	306507	19600.7	10066.1	22865.4	147307	76342	53088.5	182137	68627.3
23	male	0	2019-04-17	15:29:49	6	77.7	14.7	23.8088	132	81	0			5.5	5.41451	1.45763	1.35751	2.95596	0	0	0	0	0	0	0	0	0	0	0	0	0	0	0	0	0	0	0	0	0	15403	338672	21218.7	5976.44	14812.2	132279	57957.1	36863	157822	57731
25	male	0	2019-04-17	16:08:55	6	73.8	8.8	24.4418	127	57	0	210.557	296.557	5.3	4.09326	0.440678	1.84456	1.96373	0	0	0	0	0	0	0	0	0	0	0	0	0	0	0	0	0	0	0	0	0	26456.5	471664	59764.2	11138.6	18930.5	73321.8	44535.4	16821.6	117742	35287.8
76	male	0	2019-04-24	15:04:24	4.5	92.2	35.3	29.3658	118	70	0	81.0154	154.477	5.7	6.32124	1.19774	1.79793	3.35751	0	0	0	0	0	0	0	0	0	0	0	0	0	0	0	0	0	0	0	0	0	16843.7	368730	64944.1	30764.5	49419.3	216297	102567	50584.4	239472	76110.6
26	female	0	2019-04-26	16:20:51	5	60.9	27.7	21.889	126	82	0	204.571	295.286	5.2	5.62176	1.01695	1.99741	2.77979	0	0	0	0	0	0	0	1	0	0	0	0	0	0	0	0	0	0	0	0	0	19342.7	355555	53425.9	9633.13	35874.7	129338	65993.4	46502.4	169695	61910.6
29	male	0	2019-05-03	12:29:53	17	84.6	12.3	24.064	130	79	0	205.214	343.444	5.3	5.18135	0.485876	1.48705	2.86269	0	0	0	0	0	0	0	0	0	0	0	0	0	0	0	0	0	0	0	0	0	22770.5	374341	61589.2	13898.1	28380.2	109072	67131.4	36583.8	169905	47722.4
73	male	0	2019-05-15	13:25:15	17	80.8	33.5	27.9585	148	93	1	153.462	240.769	5.1	5.56995	0.847458	1.44041	3.14249	0	0	0	0	1	0	0	0	0	0	0	0	0	0	0	0	0	0	0	0	0	13664.3	385850	51473.1	10970.7	24860.5	164961	86636.5	57420.7	202257	95412.4
[truncated: 208 more columns]
