# Supplementary material for: Metabolic View on Human Healthspan: A Lipidome-Wide Association Study
Source: Metabolites. 2021 Apr 30;11(5):287. doi: 10.3390/metabo11050287 (PMC8146132; doi:10.3390/metabo11050287)
Supplement: Supplementary file 1 [file metabolites-11-00287-s001.zip › metabolites-1191027-supp-final/Table_S2.xlsx]

## Sheet: Differential analysis
Lipid_species	Log fold change	Average expression	p-value	BH p-value
CE(18:1)	-0.126701	14.3158	0.183551	0.204154
CE(18:2)	0.0533768	18.3769	0.402398	0.421744
CE(20:4)	0.145203	14.8665	0.267658	0.291748
CE(20:5)	0.987736	13.6276	6.232e-09	3.39644e-08
CE(22:6)	0.754795	14.651	1.30037e-08	6.44275e-08
Cer(18:1;2/16:0)	0.846487	16.8207	8.10086e-16	2.52284e-14
Cer(18:1;2/22:0)	0.661511	15.9018	6.93943e-11	5.81844e-10
Cer(18:1;2/23:0)	0.786196	15.1699	1.60883e-13	2.33817e-12
Cer(18:1;2/24:0)	0.676544	17.2334	3.07434e-11	2.79253e-10
Cer(18:1;2/24:1)	0.731682	15.7222	2.21806e-15	6.04423e-14
Cer(18:2;2/24:0)	0.640823	15.0692	2.09665e-10	1.47442e-09
DG(18:1_18:1)	0.427199	15.0651	0.0257532	0.0320811
DG(18:1_18:2)	0.321496	15.4947	0.0497392	0.0592522
Hex2Cer(18:1;2/16:0)	0.136468	15.2179	0.0657259	0.0774499
HexCer(34:1;2)	0.656909	15.1819	7.95973e-12	7.73882e-11
HexCer(40:1;2)	0.454052	14.398	6.60662e-07	2.05749e-06
HexCer(42:1;2)	0.528015	15.0608	5.35483e-08	2.24491e-07
HexCer(42:2;2)	0.734895	13.6992	0.00420745	0.00615586
LPC(14:0)	0.353929	13.5077	0.000627249	0.00106828
LPC(15:0)	0.420258	12.7325	3.27681e-06	9.15828e-06
LPC(16:0)	0.340108	20.2998	5.30049e-06	1.39218e-05
LPC(16:1)	0.409649	14.3882	4.17956e-06	1.15335e-05
LPC(17:0)	0.475655	13.2436	1.81503e-07	6.5946e-07
LPC(18:0)	0.469176	18.7149	4.67866e-06	1.24384e-05
LPC(18:1)	0.353011	18.5837	0.000188822	0.00034884
LPC(18:2)	0.199855	19.4067	0.0472662	0.0569284
LPC(18:3)	0.497331	12.5135	0.00208986	0.00318594
LPC(20:2)	0.214891	12.7126	0.0215366	0.0272964
LPC(20:3)	0.241178	15.3575	0.0187555	0.0240512
LPC(20:4)	0.372844	16.9315	0.000697022	0.00116885
LPC(20:5)	0.922115	13.3994	4.11329e-07	1.40109e-06
LPC(22:5)	0.696691	12.7847	1.64382e-07	6.17748e-07
LPC(22:6)	0.654518	14.8536	4.3865e-08	1.87501e-07
LPE(16:0)	0.596083	15.0724	4.76933e-07	1.56917e-06
LPE(18:0)	0.505215	14.7689	4.82268e-07	1.56917e-06
LPE(18:1)	0.15852	14.8542	0.259329	0.28409
LPE(18:2)	0.375437	16.5095	0.0247415	0.030998
LPE(20:3)	0.437246	12.8977	0.00107332	0.00178613
LPE(20:4)	0.547667	16.3307	0.000158598	0.000295506
LPE(22:6)	0.839469	14.5599	1.81019e-09	1.12749e-08
LPE(O-16:1)	0.429991	12.6369	2.62709e-06	7.5356e-06
LPE(O-18:1)	0.492154	13.3163	9.58883e-07	2.90328e-06
LPI(18:1)	0.421058	12.6323	4.55077e-05	9.82245e-05
LPI(20:4)	0.492912	13.7153	1.18726e-08	6.16243e-08
PC(14:0_16:0)	0.563334	15.0963	1.33235e-05	3.30059e-05
PC(14:0_18:2)	0.392834	15.6112	0.00202689	0.0031117
PC(14:0_20:4)	0.379324	13.723	0.00484588	0.00701057
PC(15:0_18:1)	0.487302	14.7727	3.07818e-08	1.39801e-07
PC(15:0_18:2)	0.386906	15.2996	1.99955e-05	4.84335e-05
PC(15:0/20:3)	0.47528	12.4977	8.4499e-06	2.16715e-05
PC(16:0_16:0)	0.397038	16.9821	1.73447e-10	1.26038e-09
PC(16:0_16:1)	0.783447	16.8875	1.26519e-08	6.41422e-08
PC(16:0_18:0)	0.551207	15.086	1.14903e-13	1.92683e-12
PC(16:0_18:1)	0.242118	21.2993	2.10364e-08	9.96941e-08
PC(16:0_18:2)	0.180334	21.6897	4.66794e-06	1.24384e-05
PC(16:0_18:3)	0.485692	16.4205	7.07213e-05	0.000149682
PC(16:0_20:3)	0.144789	19.9673	0.00565054	0.0080511
PC(16:0_20:4)	0.217145	20.3754	0.000137768	0.000263451
PC(16:0_20:5)	0.922124	18.1067	1.62076e-09	1.03919e-08
PC(16:0_22:5)	0.483554	16.8852	1.35823e-07	5.19463e-07
PC(16:0_22:6)	0.417288	19.242	1.23477e-07	4.92572e-07
PC(17:0_18:2)	0.296262	16.3316	3.00969e-05	6.8345e-05
PC(17:0_20:4)	0.348054	14.7041	4.66213e-06	1.24384e-05
PC(17:0/18:1)	0.698326	14.2403	3.0602e-09	1.80304e-08
PC(18:0_18:1)	0.370599	19.3464	6.5228e-06	1.69282e-05
PC(18:0_18:2)	0.200373	21.3946	1.62229e-05	3.97371e-05
PC(18:0_20:3)	0.238537	19.0091	0.00327085	0.00488387
PC(18:0_20:4)	0.231866	19.9377	0.000117411	0.000230592
PC(18:0_20:5)	0.599197	16.9212	3.07631e-07	1.08167e-06
PC(18:0_22:5)	0.502955	15.484	2.40611e-09	1.45703e-08
PC(18:0_22:6)	0.561278	17.4857	2.72997e-08	1.26624e-07
PC(18:1_20:3)	-0.0669886	16.1191	0.456641	0.476305
PC(18:1_22:6)	0.507133	14.572	3.79467e-07	1.31308e-06
PC(18:2_18:2)	-0.0953884	17.9925	0.370904	0.39251
PC(18:2_20:4)	0.0473069	16.3513	0.613806	0.628215
PC(35:1)	0.541884	15.2294	9.11681e-13	1.0936e-11
PC(35:4)	0.32528	15.3681	0.00154014	0.00246875
PC(36:6)	1.00716	15.3198	3.31968e-09	1.90445e-08
PC(37:2)	0.241873	15.5667	0.00615558	0.00871375
PC(37:3)	0.240994	15.2269	0.00508223	0.00728899
PC(38:1)	0.604573	12.654	2.7541e-06	7.79732e-06
PC(38:2)	0.466901	15.2157	1.26532e-07	4.92572e-07
PC(38:7)	0.58631	14.6636	1.55649e-06	4.58533e-06
PC(39:4)	-0.131967	12.5935	0.470241	0.488155
PC(40:4)	0.237972	14.3581	0.0119265	0.0157575
PC(40:8)	0.404244	15.2096	2.09492e-05	4.85843e-05
PC(O-16:1/16:0)	0.4792	13.9493	3.84878e-10	2.62198e-09
PC(O-18:1/18:2)	0.315041	14.064	0.00173233	0.00273568
PC(O-34:2)	0.57518	17.3719	1.14069e-08	6.06515e-08
PC(O-34:3)	0.128147	19.0137	0.176072	0.197854
PC(O-36:2)	0.144416	15.7109	0.180784	0.202107
PC(O-36:4)	0.181078	19.8589	0.03119	0.0384148
PC(O-36:5)	0.346223	18.9786	0.000231732	0.000414078
PC(O-37:5)	0.463393	14.3288	6.11629e-07	1.93239e-06
PC(O-38:3)	0.683536	13.6093	5.13723e-12	5.33293e-11
PC(O-38:4)	0.305559	18.5565	0.00143462	0.00231664
PC(O-38:5)	0.457677	16.6636	3.14313e-05	7.06393e-05
PC(O-38:6)	0.407553	17.0116	3.17966e-05	7.07313e-05
PC(O-40:1)	1.46688	11.5024	9.00948e-05	0.000181858
PC(O-40:5)	0.198884	16.0712	0.0101693	0.0137696
PC(O-40:6)	0.452682	15.1643	5.80545e-05	0.000124077
PC(O-42:6)	0.333086	13.7471	0.00028946	0.000513026
PE(16:0_18:1)	0.359097	15.0891	0.022489	0.0283387
PE(16:0_18:2)	0.449378	16.1845	0.00701458	0.00980243
PE(16:0_20:4)	0.48632	16.2627	0.00201657	0.0031117
PE(16:0_22:6)	0.938737	17.0502	1.25755e-05	3.15109e-05
PE(18:0_18:1)	0.162887	14.9131	0.306839	0.33279
PE(18:0_18:2)	0.347471	17.5122	0.0268071	0.0332042
PE(18:0_20:3)	0.3668	14.0627	0.0115415	0.0153417
PE(18:0_20:4)	0.512696	17.9036	0.000552857	0.000948998
PE(18:0_22:6)	0.923675	15.8631	2.38811e-06	6.94143e-06
PE(18:1_18:2)	0.0478053	15.5897	0.78015	0.78015
PE(18:1_20:4)	0.280886	15.3371	0.0493743	0.0591407
PE(O-16:1/18:1)	0.493492	15.1013	9.81563e-06	2.48815e-05
PE(O-16:1/18:2)	0.50877	16.2987	0.00015812	0.000295506
PE(O-16:1/20:4)	0.542407	18.3029	0.000216405	0.000393136
PE(O-16:1/20:5)	1.06203	15.2749	8.23706e-07	2.52913e-06
PE(O-16:1/22:5)	0.525523	18.6502	0.000136218	0.000262792
PE(O-16:1/22:6)	0.706376	17.1951	2.77548e-07	9.91895e-07
PE(O-18:1/18:1)	0.528893	15.1536	1.38473e-06	4.13524e-06
PE(O-18:1/18:2)	0.574763	16.7897	2.03982e-05	4.85548e-05
PE(O-18:1/20:4)	0.567553	18.9972	8.89552e-05	0.000181236
PE(O-18:1/20:5)	0.96652	16.3575	8.59712e-08	3.53618e-07
PE(O-18:1/22:5)	0.65273	15.4875	3.35032e-08	1.46074e-07
PE(O-18:1/22:6)	0.757595	16.6583	1.25577e-07	4.92572e-07
PE(O-18:2/22:6)	0.562582	16.0172	7.62051e-05	0.000158216
PE(O-20:1/20:4)	0.47039	13.7937	4.55046e-07	1.52615e-06
PE(O-37:1)	0.599876	13.8882	9.53137e-13	1.0936e-11
PE(P-18:0/20:4)	0.318472	18.0231	0.00759849	0.0105508
PI(18:0/20:4)	0.573368	20.3913	1.56019e-10	1.21472e-09
PI(34:1)	0.336904	14.8976	0.00128577	0.0021075
PI(34:2)	0.268123	14.4054	0.00682952	0.00960539
PI(36:2)	0.966709	19.6936	4.85817e-09	2.71559e-08
PI(36:4)	0.394689	15.0963	0.000149361	0.000283136
PI(38:3)	0.258248	14.1061	0.00924675	0.0126766
PI(38:6)	0.525502	13.2175	2.0491e-05	4.85548e-05
SM(18:1;2/24:0)	0.454825	19.0838	5.08884e-07	1.63142e-06
SM(32:1;2)	0.891404	19.8488	4.68693e-18	2.55438e-16
SM(32:2;2)	0.782418	14.9696	2.47624e-14	4.4985e-13
SM(33:1;2)	0.971515	18.9006	3.18468e-22	2.3142e-20
SM(34:0;2)	0.493778	17.8056	1.67189e-07	6.17748e-07
SM(34:1;2)	0.418474	21.0134	4.45811e-17	1.61978e-15
SM(34:2;2)	0.795593	20.2573	8.72078e-24	1.32603e-21
SM(36:1;2)	0.613596	18.4206	2.08136e-14	4.12489e-13
SM(36:2;2)	0.685384	18.743	1.26217e-14	3.05727e-13
SM(37:1;2)	0.611584	15.1311	6.01803e-13	7.71724e-12
SM(37:2;2)	0.668439	12.5049	1.3053e-13	2.03253e-12
SM(37:2;3)	1.59362	14.2621	1.21654e-23	1.32603e-21
SM(38:1;2)	0.570203	20.3102	6.80498e-11	5.81844e-10
SM(38:2;2)	0.467393	17.9946	9.1005e-11	7.34781e-10
SM(39:1;3)	0.339086	14.3041	0.00183702	0.0028605
SM(39:2;3)	0.520803	14.7039	8.49989e-10	5.61508e-09
SM(40:1;2)	0.430499	21.3301	3.32338e-08	1.46074e-07
SM(40:2;2)	0.504076	20.2736	2.05244e-08	9.94291e-08
SM(41:1;2)	0.593711	20.0478	1.65404e-10	1.24338e-09
SM(41:1;3)	0.904472	15.8765	8.16481e-12	7.73882e-11
SM(41:2;2)	0.893159	18.0825	1.05438e-17	4.59711e-16
SM(42:2;2)	0.460546	21.8599	3.34748e-12	3.64876e-11
SM(42:3;2)	0.53336	21.0421	2.01517e-14	4.12489e-13
SM(43:2;2)	0.968407	16.0116	1.97538e-13	2.69146e-12
TG(10:0_12:0_14:0)	0.46669	11.6014	0.339429	0.366315
TG(10:0_12:0_16:0)	0.400651	12.7951	0.344621	0.370085
TG(10:0_14:0_16:0)	0.395453	13.6562	0.353339	0.375746
TG(10:0_14:0_18:1)	0.602035	14.1381	0.204482	0.225136
TG(10:0_16:0_18:2)	0.688673	14.6745	0.112911	0.130236
TG(10:0_18:1_18:2)	0.47257	14.9243	0.134299	0.152485
TG(12:0_14:0_16:0)	0.561849	14.5726	0.19033	0.210619
TG(12:0_14:0_18:0)	0.758284	15.4625	0.0628715	0.074489
TG(12:0_14:0_18:1)	0.641005	16.1593	0.115125	0.131556
TG(12:0_16:0_18:1)	0.653565	18.2757	0.0455234	0.0551339
TG(12:0_16:0_18:2)	0.500154	17.1966	0.115262	0.131556
TG(12:0_18:1_18:2)	0.417286	18.1229	0.0933193	0.108211
TG(12:0_18:1_18:3)	0.248634	15.3472	0.350655	0.37472
TG(14:0_15:0_18:1)	0.85641	14.8065	0.00323767	0.00486767
TG(14:0_15:0_18:2)	0.791907	13.8762	0.00370776	0.00546143
TG(14:0_16:0_16:0)	0.788312	16.4564	0.00930391	0.0126766
TG(14:0_16:0_18:0)	0.460591	16.3638	0.0138968	0.0181407
TG(14:0_16:0_18:1)	0.508728	20.0383	0.0110157	0.0147327
TG(14:0_16:1_18:1)	0.560568	19.9579	0.0088326	0.0121867
TG(14:0_18:1_18:2)	0.4209	20.7806	0.00174431	0.00273568
TG(14:0_18:2_18:2)	0.502444	18.7172	0.0132218	0.0173636
TG(14:0_18:2_18:3)	0.441475	15.5048	0.0731559	0.0852834
TG(15:0_16:0_18:1)	0.911499	17.2551	0.000200964	0.000368153
TG(15:0_16:0_18:2)	0.881322	16.6788	0.000127383	0.000247943
TG(15:0_16:1_18:2)	0.757554	14.619	0.000231047	0.000414078
TG(15:0_18:1_18:2)	0.72459	17.8031	7.17404e-05	0.000150379
TG(15:0/16:0/18:0)	0.910966	12.9169	3.3769e-05	7.43599e-05
TG(15:1_18:1_18:2)	0.60379	15.4623	0.000531612	0.000927131
TG(16:0_16:0_18:1)	0.334246	20.8727	0.00485595	0.00701057
TG(16:0_16:1_18:1)	0.353115	21.4713	0.000649576	0.00109773
TG(16:0_17:0_18:1)	0.962294	16.9251	3.65987e-05	7.97851e-05
TG(16:0_17:1_18:1)	0.779474	18.7904	2.09016e-05	4.85843e-05
TG(16:0_18:0_18:1)	0.560437	19.9447	0.00157742	0.00251006
TG(16:0_18:1_18:1)	0.215476	22.4981	0.00289276	0.00437931
TG(16:0_18:1_18:2)	0.185823	22.4123	0.0104183	0.0140197
TG(16:0_18:1_22:5)	0.470318	18.4502	0.000499209	0.000877642
TG(16:0_18:1_22:6)	0.840559	17.0784	9.33329e-05	0.000186666
TG(16:0_18:2_22:6)	0.939245	16.487	7.72986e-05	0.000158973
TG(16:1_18:1_18:2)	0.245324	21.6459	0.0314566	0.0385255
TG(16:1_18:2_18:2)	0.444326	19.3962	0.0186854	0.0240512
TG(16:1_18:2_18:3)	0.587222	16.0422	0.0181039	0.023492
TG(17:0_18:1_18:1)	0.82715	17.7862	2.21249e-05	5.07707e-05
TG(17:0_18:1_18:2)	0.633256	17.7989	9.74129e-05	0.000193055
TG(17:1_18:1_18:2)	0.55498	16.1149	0.000552239	0.000948998
TG(18:0_18:0_18:1)	0.441139	15.8888	0.0699333	0.0819649
TG(18:0_18:1_18:1)	0.313657	20.0746	0.0329871	0.0401742
TG(18:0_18:1_20:4)	0.394866	17.5068	0.021176	0.0269963
TG(18:0_18:2_20:0)	0.0763091	14.5249	0.72884	0.732199
TG(18:1_18:1_18:1)	0.0596246	21.092	0.558057	0.573851
TG(18:1_18:1_18:2)	0.0507024	21.0492	0.651142	0.663313
TG(18:1_18:1_22:6)	0.62183	15.4127	0.00122793	0.00202795
TG(18:1_18:2_18:2)	0.0745003	20.2624	0.655341	0.664485
TG(18:1_18:2_18:3)	0.217479	18.5238	0.391761	0.412579
TG(18:1_18:2_20:0)	0.102142	15.9255	0.553448	0.571808
TG(18:1_18:2_20:1)	0.218953	16.2142	0.13899	0.156994
TG(18:1_18:2_20:4)	0.464451	17.4763	0.00359862	0.00533673
TG(18:1_18:2_22:6)	0.661021	15.2158	0.00135104	0.00219797
TG(18:1_18:3_18:3)	-0.133074	15.1267	0.727074	0.732199
