# Supplementary material for: Metabolic View on Human Healthspan: A Lipidome-Wide Association Study
Source: Metabolites. 2021 Apr 30;11(5):287. doi: 10.3390/metabo11050287 (PMC8146132; doi:10.3390/metabo11050287)
Supplement: Supplementary file 1 [file metabolites-11-00287-s001.zip › metabolites-1191027-supp-final/Table_S3.xlsx]

## Sheet: Linear regression subclasses
Dependent variable	β coefficient	standard error	statistic	p-value	Independent variables	BH p-value	Categorical BH p-value
SM	1.40349	0.212649	6.60004	9.11757e-10	Aged	8.75286e-08	≤ 0.0001
LPE-O	1.49141	0.253075	5.89315	2.98561e-08	Aged	7.16546e-07	≤ 0.0001
PI	1.42732	0.241757	5.90396	2.83492e-08	Aged	7.16546e-07	≤ 0.0001
Cer	1.41046	0.233786	6.0331	1.52049e-08	Aged	7.16546e-07	≤ 0.0001
PE-O	1.38194	0.255282	5.4134	2.82341e-07	Aged	5.42094e-06	≤ 0.0001
PC	1.22585	0.245883	4.9855	1.90557e-06	Aged	3.04891e-05	≤ 0.0001
LPC	1.31098	0.266438	4.92038	2.52686e-06	Aged	3.15916e-05	≤ 0.0001
LPI	1.24856	0.254244	4.91087	2.63264e-06	Aged	3.15916e-05	≤ 0.0001
PC-O	1.12262	0.257616	4.35772	2.61938e-05	Aged	0.000279401	≤ 0.001
PE-P	1.1209	0.260495	4.30298	3.25597e-05	Aged	0.000312573	≤ 0.001
LPE	1.08907	0.258186	4.21816	4.5446e-05	Aged	0.000363568	≤ 0.001
GSL	1.07691	0.255286	4.21843	4.53985e-05	Aged	0.000363568	≤ 0.001
DG	0.833119	0.251733	3.30953	0.00120496	Male	0.00889816	≤ 0.01
PE-P	0.750319	0.236536	3.17211	0.00188247	Male	0.0129084	≤ 0.05
TG	0.75934	0.252231	3.01049	0.00312583	Male	0.0200053	≤ 0.05
LPE-O	0.674476	0.229799	2.93507	0.0039345	Male	0.023607	≤ 0.05
SM	-0.686812	0.268865	-2.55448	0.0117697	Statins intake	0.0664641	> 0.05
CE	0.721916	0.286928	2.51602	0.0130676	Aged	0.0696937	> 0.05
LPC	0.586494	0.241933	2.4242	0.0166963	Male	0.0843605	> 0.05
TG	0.253906	0.10991	2.31013	0.0224327	Body fat (%)	0.107677	> 0.05
CE	-0.255478	0.11353	-2.25031	0.026084	Body fat (%)	0.119241	> 0.05
PC	-0.180235	0.0851734	-2.1161	0.0362141	HbA1c	0.157374	> 0.05
GSL	-0.677566	0.322774	-2.09919	0.0377042	Statins intake	0.157374	> 0.05
PE-O	0.479097	0.231803	2.06683	0.0407049	Male	0.16282	> 0.05
DG	0.223919	0.109693	2.04132	0.0432117	Body fat (%)	0.165933	> 0.05
PI	-0.16355	0.0837441	-1.95297	0.0529387	HbA1c	0.195466	> 0.05
LPI	-0.17018	0.0880698	-1.93233	0.0554606	HbA1c	0.197193	> 0.05
PE	-0.487279	0.25486	-1.91195	0.0580496	Male	0.199027	> 0.05
PE	0.521109	0.280674	1.85664	0.0655921	Aged	0.217133	> 0.05
Cer	-0.539152	0.29559	-1.82399	0.0704161	Statins intake	0.225331	> 0.05
PC-O	-0.15371	0.0892379	-1.72247	0.0873263	HbA1c	0.261979	> 0.05
SM	-0.333404	0.193091	-1.72666	0.0865673	Male	0.261979	> 0.05
TG	0.449333	0.277779	1.61759	0.108138	Aged	0.314584	> 0.05
PI	-0.464912	0.305668	-1.52097	0.130658	Statins intake	0.368918	> 0.05
PE-O	-0.132108	0.0884293	-1.49393	0.137579	HbA1c	0.37736	> 0.05
LPE	-0.131602	0.0894352	-1.47148	0.143543	HbA1c	0.379225	> 0.05
DG	0.512407	0.35052	1.46185	0.146159	Statins intake	0.379225	> 0.05
DG	0.396972	0.277231	1.43192	0.15453	Aged	0.390392	> 0.05
DG	-0.131297	0.0960324	-1.36721	0.173882	HbA1c	0.411479	> 0.05
LPE	0.319145	0.23444	1.36131	0.175736	Male	0.411479	> 0.05
PC-O	-0.443668	0.32572	-1.36212	0.175481	Statins intake	0.411479	> 0.05
CE	-0.350849	0.260539	-1.34663	0.180408	Male	0.41236	> 0.05
LPI	-0.099865	0.0767275	-1.30155	0.195336	Daily physical activity	0.416717	> 0.05
PE-P	-0.118439	0.090235	-1.31256	0.19161	HbA1c	0.416717	> 0.05
GSL	-0.304294	0.231807	-1.3127	0.19156	Male	0.416717	> 0.05
GSL	-0.124016	0.10101	-1.22776	0.221723	Body fat (%)	0.419725	> 0.05
Cer	0.0881712	0.0705536	1.24971	0.213618	Daily physical activity	0.419725	> 0.05
DG	-0.103194	0.0836647	-1.23342	0.21961	Daily physical activity	0.419725	> 0.05
LPE-O	-0.107971	0.0876648	-1.23164	0.220274	HbA1c	0.419725	> 0.05
TG	0.431379	0.351213	1.22825	0.221538	Statins intake	0.419725	> 0.05
CE	-0.444192	0.362781	-1.22441	0.222979	Statins intake	0.419725	> 0.05
LPC	-0.10774	0.0922937	-1.16735	0.245172	HbA1c	0.450439	> 0.05
TG	-0.111198	0.0962223	-1.15564	0.249916	HbA1c	0.450439	> 0.05
PC	-0.356649	0.310885	-1.14721	0.253372	Statins intake	0.450439	> 0.05
GSL	0.0776545	0.0770421	1.00795	0.315323	Daily physical activity	0.550382	> 0.05
LPI	0.216781	0.230861	0.939013	0.349439	Male	0.599038	> 0.05
SM	0.0586313	0.0641748	0.913619	0.362583	Daily physical activity	0.610666	> 0.05
PC	-0.199727	0.223268	-0.894563	0.372649	Male	0.616798	> 0.05
LPC	-0.0924318	0.105423	-0.876772	0.382203	Body fat (%)	0.62189	> 0.05
PE	-0.083516	0.097225	-0.858997	0.391899	HbA1c	0.627039	> 0.05
PI	-0.185441	0.219522	-0.844752	0.399778	Male	0.629158	> 0.05
PE-P	-0.0604727	0.0786139	-0.769237	0.443127	Daily physical activity	0.66469	> 0.05
LPC	-0.0625167	0.0804075	-0.777498	0.438256	Daily physical activity	0.66469	> 0.05
PE	0.279717	0.354873	0.788216	0.431983	Statins intake	0.66469	> 0.05
PE-P	0.0749166	0.103071	0.726843	0.468609	Body fat (%)	0.692099	> 0.05
LPE-O	-0.0503072	0.0763748	-0.658689	0.511243	Daily physical activity	0.732527	> 0.05
Cer	0.140176	0.212284	0.66032	0.510199	Male	0.732527	> 0.05
LPE	0.208551	0.32644	0.638865	0.524018	Statins intake	0.73979	> 0.05
LPE-O	-0.185573	0.319978	-0.579955	0.562934	Statins intake	0.783212	> 0.05
PC	0.0527382	0.0972896	0.542075	0.588681	Body fat (%)	0.784908	> 0.05
CE	-0.0472484	0.0865912	-0.545649	0.586228	Daily physical activity	0.784908	> 0.05
GSL	-0.0498689	0.0884308	-0.563931	0.573758	HbA1c	0.784908	> 0.05
PC	0.0369013	0.0742042	0.497294	0.619809	Daily physical activity	0.804076	> 0.05
SM	-0.0372235	0.0736614	-0.505333	0.614168	HbA1c	0.804076	> 0.05
LPE	-0.0493805	0.102158	-0.483376	0.62963	Body fat (%)	0.805926	> 0.05
PC-O	-0.0449845	0.101932	-0.441317	0.659705	Body fat (%)	0.811945	> 0.05
CE	-0.0452744	0.0993915	-0.455516	0.649486	HbA1c	0.811945	> 0.05
PE-O	-0.143908	0.322769	-0.445854	0.656433	Statins intake	0.811945	> 0.05
Cer	0.0386563	0.0925033	0.417892	0.676705	Body fat (%)	0.822325	> 0.05
LPE	-0.027903	0.0779171	-0.358112	0.720832	Daily physical activity	0.864998	> 0.05
PE-O	0.030025	0.101009	0.297251	0.766742	Body fat (%)	0.868945	> 0.05
LPI	0.0293812	0.100598	0.292065	0.770695	Body fat (%)	0.868945	> 0.05
LPE-O	-0.0284463	0.100135	-0.284078	0.776795	Body fat (%)	0.868945	> 0.05
PC-O	0.0219196	0.0777452	0.281942	0.77843	Daily physical activity	0.868945	> 0.05
LPI	-0.0967936	0.321456	-0.30111	0.763805	Statins intake	0.868945	> 0.05
LPC	-0.112095	0.336874	-0.332751	0.73985	Statins intake	0.868945	> 0.05
TG	0.0176666	0.0838301	0.210743	0.833413	Daily physical activity	0.909178	> 0.05
PC-O	0.0493032	0.233923	0.210767	0.833394	Male	0.909178	> 0.05
PE-P	0.064489	0.32936	0.195801	0.845067	Statins intake	0.911533	> 0.05
PE-O	-0.0136269	0.0770408	-0.176879	0.859874	Daily physical activity	0.917199	> 0.05
Cer	-0.0120797	0.0809832	-0.149163	0.881652	HbA1c	0.930095	> 0.05
PE	0.0100941	0.111056	0.0908926	0.927716	Body fat (%)	0.951741	> 0.05
SM	0.00720246	0.0841399	0.0856009	0.931913	Body fat (%)	0.951741	> 0.05
PI	-0.009567	0.095657	-0.100014	0.920485	Body fat (%)	0.951741	> 0.05
PI	0.00418842	0.072959	0.0574078	0.954307	Daily physical activity	0.95487	> 0.05
PE	-0.00480269	0.0847037	-0.0566999	0.95487	Daily physical activity	0.95487	> 0.05
