# Supplementary material for: Metabolic View on Human Healthspan: A Lipidome-Wide Association Study
Source: Metabolites. 2021 Apr 30;11(5):287. doi: 10.3390/metabo11050287 (PMC8146132; doi:10.3390/metabo11050287)
Supplement: Supplementary file 1 [file metabolites-11-00287-s001.zip › metabolites-1191027-supp-final/Table_S4.xlsx]

## Sheet: Linear regressions species
Lipid_subclass	Dependent variable	β coefficient	standard error	statistic	p-value	Independent variables	BH p-value	Categorical BH p-value
SM	SM(37:2;3)	1.67138	0.176551	9.4668	1.51503e-16	Aged	1.98166e-13	≤ 0.0001
SM	SM(34:2;2)	1.56423	0.175936	8.89089	3.95861e-15	Aged	2.58893e-12	≤ 0.0001
SM	SM(33:1;2)	1.52251	0.191581	7.94706	7.44718e-13	Aged	3.24697e-10	≤ 0.0001
PC	PC(16:0_18:0)	1.67374	0.228163	7.33572	2.00071e-11	Aged	6.54232e-09	≤ 0.0001
SM	SM(34:1;2)	1.49964	0.211865	7.07827	7.76303e-11	Aged	2.03081e-08	≤ 0.0001
PE-O	PE(O-20:1/20:4)	1.5963	0.240657	6.63312	7.70835e-10	Aged	1.26031e-07	≤ 0.0001
PC	PC(35:1)	1.54214	0.231401	6.66438	6.57478e-10	Aged	1.26031e-07	≤ 0.0001
Cer	Cer(18:1;2/16:0)	1.51051	0.22701	6.65396	6.93299e-10	Aged	1.26031e-07	≤ 0.0001
SM	SM(41:2;2)	1.3783	0.211073	6.52996	1.2996e-09	Aged	1.88876e-07	≤ 0.0001
SM	SM(42:3;2)	1.40207	0.217354	6.45065	1.93671e-09	Aged	2.53322e-07	≤ 0.0001
SM	SM(32:1;2)	1.31409	0.205984	6.37959	2.76352e-09	Aged	3.28607e-07	≤ 0.0001
PE-O	PE(O-18:1/22:5)	1.50644	0.239074	6.30114	4.08252e-09	Aged	4.44995e-07	≤ 0.0001
LPE-O	LPE(O-18:1)	1.54774	0.251951	6.14303	8.89822e-09	Aged	8.95298e-07	≤ 0.0001
SM	SM(32:2;2)	1.14938	0.190333	6.03877	1.47924e-08	Aged	1.38203e-06	≤ 0.0001
PE-O	PE(O-18:1/18:1)	1.49828	0.251963	5.94642	2.31168e-08	Aged	2.01578e-06	≤ 0.0001
PC-O	PC(O-38:3)	1.34215	0.227489	5.89983	2.89151e-08	Aged	2.36381e-06	≤ 0.0001
Cer	Cer(18:1;2/24:1)	1.31218	0.226876	5.78369	5.03115e-08	Aged	3.87103e-06	≤ 0.0001
PC-O	PC(O-16:1/16:0)	1.39151	0.241486	5.7623	5.56785e-08	Aged	4.04597e-06	≤ 0.0001
PC-O	PC(O-38:6)	1.43521	0.249923	5.7426	6.11174e-08	Aged	4.20745e-06	≤ 0.0001
PC-O	PC(O-34:2)	1.2523	0.219142	5.71456	6.97625e-08	Aged	4.34521e-06	≤ 0.0001
SM	SM(36:2;2)	1.17715	0.205877	5.71774	6.87246e-08	Aged	4.34521e-06	≤ 0.0001
PI	PI(18:0/20:4)	1.37891	0.241911	5.70005	7.46941e-08	Aged	4.44091e-06	≤ 0.0001
LPC	LPC(17:0)	1.42841	0.25145	5.6807	8.18073e-08	Aged	4.47974e-06	≤ 0.0001
PC-O	PC(O-37:5)	1.38653	0.24412	5.67969	8.21972e-08	Aged	4.47974e-06	≤ 0.0001
LPC	LPC(22:5)	1.46442	0.258344	5.66849	8.66324e-08	Aged	4.53261e-06	≤ 0.0001
GSL	HexCer(34:1;2)	1.32876	0.236701	5.61366	1.11968e-07	Aged	5.63287e-06	≤ 0.0001
Cer	Cer(18:1;2/23:0)	1.28981	0.230754	5.58952	1.25303e-07	Aged	6.07024e-06	≤ 0.0001
PC-O	PC(O-38:5)	1.34462	0.246351	5.45816	2.29994e-07	Aged	1.0744e-05	≤ 0.0001
PC	PC(16:0_16:0)	1.25072	0.229807	5.44248	2.47149e-07	Aged	1.11473e-05	≤ 0.0001
PE-O	PE(O-18:1/18:2)	1.38117	0.256264	5.38963	3.14696e-07	Aged	1.37208e-05	≤ 0.0001
PE-O	PE(O-18:1/22:6)	1.37358	0.257056	5.3435	3.88149e-07	Aged	1.63774e-05	≤ 0.0001
Cer	Cer(18:1;2/24:0)	1.30753	0.246184	5.31119	4.49291e-07	Aged	1.7926e-05	≤ 0.0001
SM	SM(42:2;2)	1.26051	0.237395	5.30973	4.5226e-07	Aged	1.7926e-05	≤ 0.0001
PI	PI(36:2)	1.31627	0.249666	5.27212	5.35877e-07	Aged	2.06155e-05	≤ 0.0001
Cer	Cer(18:2;2/24:0)	1.31816	0.250737	5.25715	5.73186e-07	Aged	2.14208e-05	≤ 0.0001
LPC	LPC(18:1)	1.40891	0.269405	5.22972	6.48233e-07	Aged	2.23129e-05	≤ 0.0001
PE-O	PE(O-18:1/20:5)	1.36845	0.261352	5.23606	6.30069e-07	Aged	2.23129e-05	≤ 0.0001
PC	PC(36:6)	1.31489	0.251312	5.23212	6.41288e-07	Aged	2.23129e-05	≤ 0.0001
SM	SM(41:1;2)	1.20859	0.231395	5.22306	6.67832e-07	Aged	2.2398e-05	≤ 0.0001
PE-O	PE(O-18:1/20:4)	1.31562	0.252766	5.20489	7.24363e-07	Aged	2.36867e-05	≤ 0.0001
LPC	LPC(18:0)	1.37281	0.264862	5.18311	7.9827e-07	Aged	2.54668e-05	≤ 0.0001
LPE-O	LPE(O-16:1)	1.32726	0.258049	5.14344	9.52178e-07	Aged	2.96536e-05	≤ 0.0001
SM	SM(41:1;3)	1.19658	0.233212	5.13088	1.00667e-06	Aged	3.06216e-05	≤ 0.0001
PE-O	PE(O-16:1/18:1)	1.32131	0.258031	5.12072	1.05296e-06	Aged	3.10293e-05	≤ 0.0001
SM	SM(34:0;2)	1.23306	0.240944	5.11761	1.06752e-06	Aged	3.10293e-05	≤ 0.0001
PC	PC(16:0_22:5)	1.36251	0.266549	5.11166	1.09599e-06	Aged	3.11643e-05	≤ 0.0001
LPI	LPI(20:4)	1.26076	0.247788	5.08808	1.21615e-06	Aged	3.38451e-05	≤ 0.0001
SM	SM(37:2;2)	1.1308	0.222787	5.07568	1.28435e-06	Aged	3.49985e-05	≤ 0.0001
LPE	LPE(22:6)	1.28882	0.254395	5.0662	1.33902e-06	Aged	3.57436e-05	≤ 0.0001
SM	SM(36:1;2)	1.08802	0.216467	5.02629	1.59499e-06	Aged	4.1725e-05	≤ 0.0001
PC	PC(18:1_22:6)	1.31857	0.266417	4.94925	2.23031e-06	Aged	5.72008e-05	≤ 0.0001
PE-O	PE(O-16:1/22:5)	1.28824	0.26072	4.94109	2.31058e-06	Aged	5.72341e-05	≤ 0.0001
PC-O	PC(O-36:5)	1.27369	0.257819	4.94023	2.31912e-06	Aged	5.72341e-05	≤ 0.0001
Cer	Cer(18:1;2/22:0)	1.22792	0.249018	4.93105	2.41309e-06	Aged	5.84503e-05	≤ 0.0001
PC	PC(18:0_22:5)	1.28664	0.262337	4.90454	2.70541e-06	Aged	6.43396e-05	≤ 0.0001
SM	SM(43:2;2)	1.17607	0.241044	4.87907	3.01863e-06	Aged	7.05065e-05	≤ 0.0001
SM	SM(38:2;2)	1.04893	0.216686	4.84078	3.55646e-06	Aged	8.16115e-05	≤ 0.0001
GSL	HexCer(42:1;2)	1.22592	0.253914	4.82808	3.75454e-06	Aged	8.46714e-05	≤ 0.0001
CE	CE(20:5)	1.24517	0.258362	4.81949	3.89459e-06	Aged	8.63412e-05	≤ 0.0001
SM	SM(18:1;2/24:0)	1.23541	0.260816	4.7367	5.53085e-06	Aged	0.000120573	≤ 0.001
LPC	LPC(22:6)	1.23646	0.263896	4.68543	6.85959e-06	Aged	0.000144715	≤ 0.001
SM	SM(38:1;2)	1.1148	0.237796	4.68805	6.78464e-06	Aged	0.000144715	≤ 0.001
PE-O	PE(O-16:1/18:2)	1.24083	0.268667	4.61847	9.06593e-06	Aged	0.000188226	≤ 0.001
CE	CE(22:6)	1.16735	0.254545	4.58601	1.03687e-05	Aged	0.000211911	≤ 0.001
PC-O	PC(O-34:2)	-0.911352	0.198987	-4.57996	1.06306e-05	Male	0.000213921	≤ 0.001
PC-O	PC(O-18:1/18:2)	1.15967	0.254405	4.55834	1.16203e-05	Aged	0.000230293	≤ 0.001
SM	SM(40:1;2)	1.14803	0.252453	4.54751	1.21494e-05	Aged	0.000237185	≤ 0.001
LPC	LPC(16:0)	1.20522	0.265747	4.53524	1.27763e-05	Aged	0.000245757	≤ 0.001
LPE	LPE(20:4)	1.1502	0.256513	4.48398	1.57499e-05	Aged	0.000298563	≤ 0.001
LPC	LPC(20:5)	1.19894	0.267946	4.47456	1.63647e-05	Aged	0.000305785	≤ 0.001
PE-O	PE(O-37:1)	0.990637	0.225512	4.39284	2.27601e-05	Aged	0.000419299	≤ 0.001
TG	TG(16:0_18:1_22:5)	1.1364	0.260367	4.36459	2.54857e-05	Aged	0.000459703	≤ 0.001
SM	SM(37:1;2)	0.972958	0.223006	4.36292	2.56562e-05	Aged	0.000459703	≤ 0.001
PC	PC(17:0/18:1)	1.09574	0.251922	4.34951	2.70657e-05	Aged	0.000478405	≤ 0.001
PC	PC(40:8)	1.17976	0.273809	4.30868	3.18335e-05	Aged	0.000540756	≤ 0.001
TG	TG(18:1_18:2_20:4)	1.15288	0.267391	4.31159	3.14691e-05	Aged	0.000540756	≤ 0.001
PE-O	PE(O-16:1/20:4)	1.13776	0.263896	4.31139	3.14941e-05	Aged	0.000540756	≤ 0.001
PE-P	PE(P-18:0/20:4)	1.1209	0.260495	4.30298	3.25597e-05	Aged	0.000546002	≤ 0.001
GSL	HexCer(40:1;2)	1.12353	0.261872	4.29038	3.42227e-05	Aged	0.000564178	≤ 0.001
PE-O	PE(O-16:1/22:6)	1.1116	0.259217	4.28829	3.45063e-05	Aged	0.000564178	≤ 0.001
PC	PC(18:0_18:2)	1.13304	0.264945	4.27651	3.61477e-05	Aged	0.000583718	≤ 0.001
TG	TG(16:0_18:1_22:5)	1.0097	0.236421	4.27076	3.69768e-05	Male	0.000589826	≤ 0.001
PE-O	PE(O-18:2/22:6)	1.16484	0.27361	4.2573	3.8986e-05	Aged	0.000599926	≤ 0.001
PE-O	PE(O-16:1/20:5)	1.14088	0.267942	4.25792	3.88915e-05	Aged	0.000599926	≤ 0.001
PC	PC(16:0_18:1)	1.06365	0.249635	4.26081	3.8452e-05	Aged	0.000599926	≤ 0.001
LPE	LPE(18:0)	1.13367	0.266738	4.25014	4.00982e-05	Aged	0.000609866	≤ 0.001
PC	PC(18:0_18:1)	1.12207	0.26454	4.24159	4.14666e-05	Aged	0.000623429	≤ 0.001
PC	PC(38:2)	1.06893	0.253409	4.21822	4.54366e-05	Aged	0.000675352	≤ 0.001
SM	SM(40:2;2)	1.02562	0.246269	4.16462	5.59639e-05	Aged	0.000822481	≤ 0.001
PC	PC(16:0_20:5)	1.0721	0.259285	4.13483	6.27888e-05	Aged	0.00091253	≤ 0.001
LPC	LPC(16:1)	1.10106	0.267699	4.11307	6.82686e-05	Aged	0.000981267	≤ 0.001
PC	PC(17:0_20:4)	1.0383	0.253057	4.10303	7.09485e-05	Aged	0.0010087	≤ 0.01
LPC	LPC(15:0)	1.07455	0.264669	4.05998	8.36252e-05	Aged	0.00117615	≤ 0.01
LPE	LPE(16:0)	1.07814	0.267027	4.03757	9.10551e-05	Aged	0.00126702	≤ 0.01
LPC	LPC(18:2)	1.09313	0.272696	4.00859	0.000101601	Aged	0.00139889	≤ 0.01
PC	PC(17:0_18:2)	1.05263	0.263983	3.98751	0.000109995	Aged	0.00149868	≤ 0.01
LPI	LPI(18:1)	1.05662	0.266602	3.96327	0.000120461	Aged	0.00162436	≤ 0.01
TG	TG(18:1_18:2_20:4)	0.952063	0.242799	3.92121	0.000140918	Male	0.00188082	≤ 0.01
SM	SM(39:2;3)	0.882628	0.225879	3.90752	0.00014826	Aged	0.00195883	≤ 0.01
PC	PC(38:7)	1.042	0.267446	3.89609	0.000154665	Aged	0.00202302	≤ 0.01
LPC	LPC(20:4)	0.99403	0.258903	3.8394	0.000190548	Aged	0.00246769	≤ 0.01
DG	DG(18:1_18:2)	0.945184	0.24644	3.83535	0.000193392	Male	0.00247996	≤ 0.01
PC	PC(15:0_18:1)	0.973495	0.255226	3.81424	0.000208886	Aged	0.00265265	≤ 0.01
LPC	LPC(20:2)	1.08083	0.28387	3.80748	0.000214091	Aged	0.00269261	≤ 0.01
LPC	LPC(18:3)	1.03099	0.274316	3.75839	0.000255775	Aged	0.00318622	≤ 0.01
PC	PC(18:0_20:5)	0.992067	0.269612	3.67961	0.000339119	Aged	0.00418459	≤ 0.01
PC	PC(16:0_18:2)	0.934467	0.254544	3.67115	0.000349465	Aged	0.00427196	≤ 0.01
PC	PC(37:2)	0.972714	0.265628	3.66194	0.00036106	Aged	0.00434956	≤ 0.01
PC	PC(15:0/20:3)	0.972299	0.265594	3.66085	0.000362464	Aged	0.00434956	≤ 0.01
PC	PC(16:0_16:1)	0.873377	0.241364	3.6185	0.00042084	Aged	0.00500417	≤ 0.01
PC-O	PC(O-42:6)	0.984059	0.274501	3.5849	0.000473374	Aged	0.00557814	≤ 0.01
TG	TG(18:0_18:1_20:4)	0.875445	0.246423	3.55261	0.000529635	Male	0.00618538	≤ 0.01
TG	TG(18:1_18:1_18:2)	0.889973	0.251664	3.53636	0.000560277	Male	0.00648533	≤ 0.01
LPE	LPE(20:3)	0.969116	0.274289	3.5332	0.00056643	Aged	0.00649904	≤ 0.01
PC	PC(18:0_22:6)	0.923345	0.262895	3.51222	0.000608895	Aged	0.00692552	≤ 0.01
PC	PC(16:0_22:6)	0.90504	0.263414	3.4358	0.000790269	Aged	0.00891096	≤ 0.01
LPE	LPE(18:2)	0.888257	0.259665	3.42078	0.000831431	Aged	0.0092162	≤ 0.01
TG	TG(17:1_18:1_18:2)	0.849122	0.248098	3.42252	0.000826553	Male	0.0092162	≤ 0.01
TG	TG(18:1_18:2_20:1)	1.19446	0.352624	3.38734	0.000930396	Statins intake	0.0102265	≤ 0.05
PC-O	PC(O-38:3)	-0.970916	0.287628	-3.37559	0.000967699	Statins intake	0.0105479	≤ 0.05
TG	TG(17:0_18:1_18:2)	0.821367	0.245032	3.35209	0.0010466	Male	0.0113137	≤ 0.05
PC	PC(18:0_20:4)	0.856981	0.255908	3.34879	0.00105815	Aged	0.0113447	≤ 0.05
PI	PI(34:1)	-0.784554	0.234669	-3.34324	0.00107783	Male	0.0114618	≤ 0.05
TG	TG(18:0_18:0_18:1)	0.803585	0.242572	3.31277	0.00119215	Male	0.0125753	≤ 0.05
PI	PI(38:6)	0.902179	0.272677	3.3086	0.00120866	Aged	0.0126474	≤ 0.05
SM	SM(32:2;2)	-0.568718	0.172828	-3.29066	0.00128211	Male	0.0133095	≤ 0.05
SM	SM(41:1;2)	-0.955872	0.292567	-3.26719	0.00138451	Statins intake	0.0142594	≤ 0.05
SM	SM(34:0;2)	-0.993831	0.30464	-3.26231	0.00140674	Statins intake	0.0143751	≤ 0.05
TG	TG(18:1_18:1_18:1)	0.825251	0.253715	3.25266	0.00145167	Male	0.0147193	≤ 0.05
TG	TG(18:1_18:2_20:0)	1.1305	0.355384	3.18105	0.00182937	Statins intake	0.0184063	≤ 0.05
PE-P	PE(P-18:0/20:4)	0.750319	0.236536	3.17211	0.00188247	Male	0.018796	≤ 0.05
TG	TG(16:1_18:2_18:3)	0.812338	0.256519	3.16677	0.00191483	Male	0.0189742	≤ 0.05
TG	TG(18:0_18:1_18:1)	0.782411	0.24915	3.14032	0.00208303	Male	0.0204857	≤ 0.05
PC	PC(15:0_18:2)	0.818069	0.261323	3.13049	0.00214899	Aged	0.0208274	≤ 0.05
PE-O	PE(O-16:1/20:4)	0.75012	0.239625	3.1304	0.00214962	Male	0.0208274	≤ 0.05
SM	SM(37:2;3)	-0.6957	0.223225	-3.11659	0.00224552	Statins intake	0.0215966	≤ 0.05
TG	TG(18:1_18:1_18:2)	1.09003	0.350423	3.1106	0.00228836	Statins intake	0.021848	≤ 0.05
LPC	LPC(20:3)	0.874791	0.281762	3.10471	0.0023312	Aged	0.0220957	≤ 0.05
TG	TG(17:0_18:1_18:2)	0.837186	0.26985	3.10241	0.00234818	Aged	0.0220965	≤ 0.05
TG	TG(17:1_18:1_18:2)	0.8352	0.273228	3.05679	0.00270845	Aged	0.0253047	≤ 0.05
TG	TG(18:1_18:2_18:2)	0.783811	0.256785	3.0524	0.00274574	Male	0.0254712	≤ 0.05
TG	TG(14:0_18:2_18:3)	0.786884	0.258767	3.04089	0.00284558	Male	0.0262114	≤ 0.05
PC	PC(38:1)	0.835735	0.275392	3.03471	0.00290062	Aged	0.0265316	≤ 0.05
TG	TG(16:1_18:1_18:2)	0.772061	0.255636	3.02015	0.00303413	Male	0.02737	≤ 0.05
PC	PC(16:0_16:1)	-0.662183	0.219166	-3.02138	0.00302263	Male	0.02737	≤ 0.05
TG	TG(16:1_18:2_18:2)	0.776922	0.259216	2.9972	0.00325621	Male	0.0291721	≤ 0.05
TG	TG(18:1_18:1_18:1)	1.05699	0.35328	2.99193	0.00330922	Statins intake	0.0294453	≤ 0.05
SM	SM(38:2;2)	-0.586447	0.196757	-2.98057	0.00342633	Male	0.0302813	≤ 0.05
PC-O	PC(O-36:4)	0.804944	0.272021	2.95912	0.0036578	Aged	0.0321101	≤ 0.05
SM	SM(32:2;2)	-0.71071	0.24065	-2.95329	0.0037232	Statins intake	0.0324663	≤ 0.05
PE	PE(16:0_22:6)	-0.73303	0.24924	-2.94106	0.00386388	Male	0.0334699	≤ 0.05
LPE-O	LPE(O-18:1)	0.665731	0.228779	2.90993	0.00424404	Male	0.0365211	≤ 0.05
TG	TG(16:0_16:0_18:1)	0.314352	0.109483	2.87125	0.00476432	Body fat (%)	0.0405227	≤ 0.05
LPC	LPC(18:0)	0.690428	0.240502	2.87078	0.00477102	Male	0.0405227	≤ 0.05
LPC	LPC(22:5)	0.668008	0.234584	2.84763	0.00511005	Male	0.0431223	≤ 0.05
TG	TG(16:0_16:1_18:1)	0.312699	0.110206	2.8374	0.00526679	Body fat (%)	0.04416	≤ 0.05
LPE	LPE(18:1)	0.68668	0.242579	2.83075	0.005371	Aged	0.0446293	≤ 0.05
LPE-O	LPE(O-16:1)	0.662995	0.234316	2.82949	0.005391	Male	0.0446293	≤ 0.05
TG	TG(18:1_18:2_20:1)	0.712368	0.253244	2.81297	0.00565903	Male	0.0465535	≤ 0.05
TG	TG(18:0_18:2_20:0)	0.685877	0.244111	2.8097	0.00571355	Male	0.0467083	≤ 0.05
TG	TG(17:0_18:1_18:1)	0.762976	0.272128	2.80374	0.00581406	Aged	0.0472347	≤ 0.05
TG	TG(18:1_18:2_18:3)	0.721332	0.259358	2.78122	0.00620863	Male	0.050129	> 0.05
PC-O	PC(O-40:6)	0.758042	0.272854	2.7782	0.00626339	Aged	0.0502609	> 0.05
TG	TG(18:0_18:2_20:0)	0.940419	0.339906	2.7667	0.00647574	Statins intake	0.051648	> 0.05
LPC	LPC(17:0)	0.630058	0.228323	2.7595	0.00661214	Male	0.0524162	> 0.05
PC	PC(16:0_18:3)	0.708298	0.257469	2.751	0.00677639	Aged	0.0533947	> 0.05
SM	SM(39:1;3)	-0.947507	0.345542	-2.74209	0.0069526	Statins intake	0.0544551	> 0.05
PC	PC(16:0_20:4)	0.704447	0.259095	2.71888	0.00743128	Aged	0.0578578	> 0.05
PC	PC(16:0_18:3)	-0.883375	0.325534	-2.71361	0.00754392	Statins intake	0.0583873	> 0.05
SM	SM(34:0;2)	-0.593137	0.218784	-2.71107	0.00759896	Male	0.0584673	> 0.05
TG	TG(18:1_18:2_22:6)	0.769739	0.284365	2.70687	0.00769046	Aged	0.0586325	> 0.05
SM	SM(34:2;2)	-0.601937	0.222447	-2.70598	0.00771009	Statins intake	0.0586325	> 0.05
PC	PC(16:0_16:0)	-0.214714	0.0796049	-2.69725	0.00790408	HbA1c	0.0597603	> 0.05
LPC	LPC(20:4)	0.632789	0.235091	2.69168	0.00803008	Male	0.060364	> 0.05
PC	PC(14:0_16:0)	0.683897	0.254716	2.68494	0.00818508	Aged	0.0611777	> 0.05
PI	PI(36:4)	0.709985	0.265431	2.67484	0.00842248	Aged	0.0616564	> 0.05
PC	PC(18:1_22:6)	-0.246854	0.0922866	-2.67486	0.00842194	HbA1c	0.0616564	> 0.05
LPC	LPC(20:3)	0.684189	0.255848	2.6742	0.00843769	Male	0.0616564	> 0.05
TG	TG(15:1_18:1_18:2)	0.677627	0.253223	2.676	0.00839476	Male	0.0616564	> 0.05
TG	TG(14:0_18:1_18:2)	0.296526	0.111082	2.66944	0.00855177	Body fat (%)	0.0619222	> 0.05
PC	PC(16:0_18:1)	-0.230717	0.0864733	-2.66808	0.00858487	HbA1c	0.0619222	> 0.05
SM	SM(32:1;2)	-0.498794	0.187039	-2.66679	0.00861608	Male	0.0619222	> 0.05
SM	SM(32:1;2)	-0.692195	0.260438	-2.65781	0.00883674	Statins intake	0.063161	> 0.05
SM	SM(33:1;2)	-0.642238	0.242228	-2.65138	0.00899797	Statins intake	0.0639638	> 0.05
PC-O	PC(O-34:3)	0.701006	0.264687	2.64844	0.00907256	Aged	0.0641455	> 0.05
PE-O	PE(O-37:1)	-0.5419	0.204771	-2.64637	0.00912534	Male	0.0641718	> 0.05
TG	TG(16:0_18:1_18:1)	0.287464	0.108907	2.63954	0.00930156	Body fat (%)	0.0650612	> 0.05
GSL	HexCer(42:1;2)	-0.846046	0.321039	-2.63534	0.00941174	Statins intake	0.0654817	> 0.05
PC	PC(14:0_16:0)	-0.606	0.231289	-2.6201	0.00982059	Male	0.0679647	> 0.05
TG	TG(17:0_18:1_18:1)	0.64421	0.2471	2.60708	0.0101823	Male	0.0696777	> 0.05
PE-O	PE(O-18:1/20:4)	0.598721	0.229519	2.60859	0.0101399	Male	0.0696777	> 0.05
SM	SM(37:1;2)	-0.527597	0.202496	-2.60547	0.0102279	Male	0.0696777	> 0.05
PC	PC(16:0_18:2)	-0.228933	0.0881735	-2.59639	0.0104886	HbA1c	0.0704371	> 0.05
PE	PE(16:0_18:2)	-0.645158	0.248285	-2.59846	0.0104286	Male	0.0704371	> 0.05
Cer	Cer(18:1;2/23:0)	-0.757389	0.291757	-2.59596	0.0105009	Statins intake	0.0704371	> 0.05
TG	TG(18:1_18:2_18:2)	0.920894	0.357555	2.57554	0.0111095	Statins intake	0.0741387	> 0.05
SM	SM(40:1;2)	-0.818175	0.319192	-2.56327	0.01149	Statins intake	0.0761909	> 0.05
PC-O	PC(O-36:2)	-0.900763	0.351601	-2.56189	0.0115335	Statins intake	0.0761909	> 0.05
PE	PE(16:0_20:4)	-0.65545	0.256569	-2.55468	0.0117634	Male	0.0773195	> 0.05
TG	TG(18:0_18:1_20:4)	0.692632	0.271383	2.55223	0.0118424	Aged	0.0774491	> 0.05
TG	TG(14:0_16:0_18:1)	0.276955	0.108741	2.54693	0.0120151	Body fat (%)	0.078188	> 0.05
PI	PI(34:1)	0.65719	0.258438	2.54293	0.0121467	Aged	0.0786529	> 0.05
PC	PC(18:0_20:3)	0.726971	0.28614	2.54061	0.0122238	Aged	0.078762	> 0.05
PC-O	PC(O-36:2)	0.705193	0.278086	2.53588	0.0123821	Aged	0.0792785	> 0.05
TG	TG(14:0_18:2_18:2)	0.650762	0.256751	2.53461	0.0124252	Male	0.0792785	> 0.05
TG	TG(16:0_18:1_18:2)	0.633151	0.250783	2.52469	0.012764	Male	0.0810453	> 0.05
TG	TG(15:0_18:1_18:2)	0.621977	0.246977	2.51836	0.012985	Male	0.0820502	> 0.05
SM	SM(39:2;3)	-0.51424	0.205105	-2.5072	0.0133823	Male	0.084154	> 0.05
PC-O	PC(O-38:4)	0.67595	0.269817	2.50521	0.0134544	Aged	0.0842026	> 0.05
PC	PC(18:0_20:4)	-0.191129	0.0772297	-2.47482	0.0145982	Daily physical activity	0.090926	> 0.05
SM	SM(32:2;2)	0.186055	0.0753101	2.47052	0.0147668	Body fat (%)	0.0915401	> 0.05
DG	DG(18:1_18:2)	0.262226	0.107387	2.44189	0.0159345	Body fat (%)	0.0983131	> 0.05
PE	PE(18:0_22:6)	0.670077	0.275324	2.43378	0.0162799	Aged	0.0999724	> 0.05
TG	TG(14:0_16:1_18:1)	0.266621	0.109632	2.43197	0.0163579	Body fat (%)	0.099982	> 0.05
TG	TG(16:0_17:1_18:1)	0.259647	0.107033	2.42586	0.0166232	Body fat (%)	0.101131	> 0.05
TG	TG(15:0_18:1_18:2)	0.656724	0.271993	2.41449	0.017128	Aged	0.103242	> 0.05
PC	PC(16:0_18:3)	-0.564731	0.233789	-2.41555	0.0170803	Male	0.103242	> 0.05
PC-O	PC(O-40:5)	0.677805	0.281765	2.40557	0.0175333	Aged	0.104719	> 0.05
PC-O	PC(O-34:2)	-0.208652	0.0867088	-2.40635	0.0174976	Body fat (%)	0.104719	> 0.05
PI	PI(34:2)	-0.830078	0.346112	-2.39829	0.0178705	Statins intake	0.106248	> 0.05
PE-O	PE(O-16:1/22:5)	0.56595	0.236741	2.39059	0.0182333	Male	0.107915	> 0.05
TG	TG(18:1_18:1_22:6)	0.685576	0.287236	2.3868	0.0184141	Aged	0.108494	> 0.05
TG	TG(18:1_18:2_20:1)	0.664066	0.278895	2.38107	0.0186911	Aged	0.109143	> 0.05
GSL	HexCer(40:1;2)	-0.788382	0.331101	-2.38109	0.01869	Statins intake	0.109143	> 0.05
LPC	LPC(20:4)	-0.185436	0.0781335	-2.37332	0.0190708	Daily physical activity	0.110736	> 0.05
PC	PC(14:0_18:2)	-0.569611	0.240133	-2.37206	0.0191332	Male	0.110736	> 0.05
PC	PC(18:2_20:4)	0.664901	0.280744	2.36835	0.019318	Aged	0.111312	> 0.05
PI	PI(38:3)	-0.227884	0.096483	-2.36191	0.0196429	HbA1c	0.112688	> 0.05
TG	TG(15:1_18:1_18:2)	0.65745	0.278872	2.35754	0.0198659	Aged	0.11347	> 0.05
TG	TG(16:0_18:0_18:1)	0.255024	0.108323	2.35428	0.0200334	Body fat (%)	0.113929	> 0.05
TG	TG(16:0_18:0_18:1)	0.581355	0.24859	2.33861	0.0208575	Male	0.117593	> 0.05
PC	PC(17:0_20:4)	0.748378	0.319956	2.339	0.0208367	Statins intake	0.117593	> 0.05
TG	TG(15:0_16:0_18:2)	0.250926	0.107776	2.32822	0.0214205	Body fat (%)	0.120249	> 0.05
TG	TG(16:0_18:2_22:6)	0.638823	0.275529	2.31853	0.0219573	Aged	0.122646	> 0.05
PC-O	PC(O-38:3)	-0.20857	0.0900117	-2.31715	0.022035	Body fat (%)	0.122646	> 0.05
PI	PI(18:0/20:4)	-0.193914	0.0837978	-2.31408	0.0222082	HbA1c	0.123086	> 0.05
LPC	LPC(16:0)	0.557215	0.241306	2.30917	0.0224875	Male	0.124009	> 0.05
PC	PC(16:0_16:1)	-0.704283	0.305172	-2.30782	0.0225644	Statins intake	0.124009	> 0.05
PE	PE(16:0_22:6)	0.630171	0.274485	2.29583	0.023262	Aged	0.127308	> 0.05
TG	TG(16:0_18:1_18:1)	0.573165	0.249928	2.29332	0.0234103	Male	0.127586	> 0.05
TG	TG(16:0_17:0_18:1)	0.243449	0.106318	2.28983	0.0236175	Body fat (%)	0.128181	> 0.05
TG	TG(15:0_16:0_18:1)	0.245081	0.107143	2.28742	0.0237621	Body fat (%)	0.128433	> 0.05
GSL	HexCer(34:1;2)	-0.683795	0.299275	-2.28484	0.0239176	Statins intake	0.128742	> 0.05
PE-O	PE(O-20:1/20:4)	0.497952	0.218523	2.27872	0.0242898	Male	0.130209	> 0.05
TG	TG(16:0_18:1_18:2)	0.248705	0.109279	2.27587	0.0244645	Body fat (%)	0.13061	> 0.05
PC	PC(15:0/20:3)	-0.763621	0.335807	-2.27399	0.0245808	Statins intake	0.130698	> 0.05
SM	SM(42:3;2)	-0.448337	0.197363	-2.27163	0.0247267	Male	0.130941	> 0.05
PC	PC(37:2)	-0.238543	0.105102	-2.26963	0.0248516	Body fat (%)	0.131072	> 0.05
PE	PE(18:0_20:4)	0.640007	0.282619	2.26456	0.0251698	Aged	0.131688	> 0.05
TG	TG(16:0_17:1_18:1)	0.61289	0.270507	2.26571	0.0250976	Aged	0.131688	> 0.05
PC	PC(16:0_18:2)	-0.519434	0.231133	-2.24734	0.026278	Male	0.136939	> 0.05
TG	TG(14:0_15:0_18:2)	0.240497	0.107481	2.23757	0.0269254	Body fat (%)	0.139297	> 0.05
PC	PC(16:0_16:0)	-0.466861	0.208671	-2.2373	0.0269435	Male	0.139297	> 0.05
TG	TG(16:0_18:1_22:5)	0.734206	0.329198	2.23028	0.0274175	Statins intake	0.141189	> 0.05
LPC	LPC(14:0)	0.626535	0.281674	2.22433	0.0278254	Aged	0.141617	> 0.05
TG	TG(18:1_18:2_18:3)	-0.19178	0.0861988	-2.22486	0.0277888	Daily physical activity	0.141617	> 0.05
PC	PC(37:2)	-0.747613	0.33585	-2.22603	0.0277079	Statins intake	0.141617	> 0.05
DG	DG(18:1_18:1)	0.579418	0.260676	2.22275	0.0279342	Male	0.14162	> 0.05
TG	TG(12:0_18:1_18:3)	0.558135	0.253644	2.20046	0.0295133	Male	0.149048	> 0.05
CE	CE(20:4)	-0.2426	0.110933	-2.1869	0.030512	Body fat (%)	0.153499	> 0.05
TG	TG(12:0_18:1_18:2)	0.240899	0.110446	2.18114	0.0309446	Body fat (%)	0.155079	> 0.05
TG	TG(12:0_16:0_18:2)	0.235703	0.108288	2.17662	0.0312879	Body fat (%)	0.155607	> 0.05
PC	PC(17:0_18:2)	-0.2274	0.104451	-2.17709	0.0312521	Body fat (%)	0.155607	> 0.05
SM	SM(33:1;2)	-0.378349	0.173961	-2.17491	0.0314191	Male	0.155667	> 0.05
SM	SM(34:1;2)	-0.581266	0.267875	-2.16992	0.0318032	Statins intake	0.156976	> 0.05
TG	TG(15:0_16:1_18:2)	0.235892	0.108834	2.16744	0.0319958	Body fat (%)	0.157121	> 0.05
TG	TG(18:0_18:1_20:4)	-0.203516	0.0940066	-2.16491	0.032193	HbA1c	0.157121	> 0.05
SM	SM(34:2;2)	-0.345989	0.159755	-2.16575	0.0321275	Male	0.157121	> 0.05
PC-O	PC(O-34:3)	-0.519178	0.240343	-2.16016	0.0325668	Male	0.158354	> 0.05
TG	TG(14:0_18:2_18:2)	0.240553	0.11188	2.15011	0.0333695	Body fat (%)	0.161657	> 0.05
PC	PC(40:4)	0.608216	0.283954	2.14195	0.0340335	Aged	0.162181	> 0.05
PI	PI(34:2)	0.586134	0.273745	2.14117	0.0340976	Aged	0.162181	> 0.05
TG	TG(12:0_16:0_18:1)	0.232349	0.108504	2.14138	0.0340801	Body fat (%)	0.162181	> 0.05
PC-O	PC(O-16:1/16:0)	-0.179239	0.0836503	-2.14272	0.0339704	HbA1c	0.162181	> 0.05
SM	SM(36:2;2)	-0.400464	0.186942	-2.14218	0.0340143	Male	0.162181	> 0.05
SM	SM(39:1;3)	0.581639	0.273294	2.12825	0.0351743	Aged	0.162266	> 0.05
TG	TG(18:0_18:1_20:4)	0.229466	0.107379	2.13697	0.0344449	Body fat (%)	0.162266	> 0.05
TG	TG(15:0_18:1_18:2)	0.228971	0.107621	2.12757	0.035232	Body fat (%)	0.162266	> 0.05
PC	PC(18:0_20:4)	0.216112	0.101256	2.1343	0.0346664	Body fat (%)	0.162266	> 0.05
SM	SM(34:0;2)	-0.203224	0.0953354	-2.13167	0.0348867	Body fat (%)	0.162266	> 0.05
PC-O	PC(O-36:5)	0.498476	0.234107	2.12927	0.0350887	Male	0.162266	> 0.05
SM	SM(37:2;2)	-0.431208	0.202297	-2.13156	0.034896	Male	0.162266	> 0.05
TG	TG(18:1_18:2_20:4)	0.722927	0.338079	2.13834	0.0343314	Statins intake	0.162266	> 0.05
SM	SM(36:2;2)	-0.554139	0.260303	-2.12883	0.035126	Statins intake	0.162266	> 0.05
PC	PC(18:2_18:2)	-0.240742	0.113414	-2.12268	0.0356482	Body fat (%)	0.163607	> 0.05
PC	PC(14:0_18:2)	0.168597	0.0798093	2.1125	0.036527	Daily physical activity	0.167054	> 0.05
TG	TG(10:0_18:1_18:2)	0.225729	0.106982	2.10997	0.0367485	Body fat (%)	0.167481	> 0.05
TG	TG(18:0_18:1_18:1)	-0.199655	0.0950467	-2.1006	0.0375786	HbA1c	0.170599	> 0.05
PC	PC(36:6)	-0.667055	0.317749	-2.09931	0.0376934	Statins intake	0.170599	> 0.05
TG	TG(16:0_18:1_22:6)	0.577183	0.27541	2.09572	0.0380169	Aged	0.17147	> 0.05
TG	TG(16:0_17:1_18:1)	0.513564	0.245628	2.09082	0.038462	Male	0.172881	> 0.05
PC-O	PC(O-34:3)	0.166508	0.079879	2.0845	0.0390422	Daily physical activity	0.174888	> 0.05
TG	TG(10:0_16:0_18:2)	0.223631	0.107542	2.07947	0.039509	Body fat (%)	0.175179	> 0.05
PC	PC(16:0_22:6)	-0.189894	0.0912464	-2.08111	0.039356	HbA1c	0.175179	> 0.05
LPC	LPC(18:2)	0.515051	0.247616	2.08004	0.039456	Male	0.175179	> 0.05
TG	TG(16:0_18:1_18:1)	-0.197335	0.0953438	-2.06972	0.0404291	HbA1c	0.178653	> 0.05
TG	TG(16:1_18:2_18:3)	0.582177	0.282501	2.06079	0.0412863	Aged	0.1809	> 0.05
CE	CE(20:4)	0.576146	0.280365	2.05499	0.0418525	Aged	0.1809	> 0.05
PI	PI(38:3)	0.57247	0.278532	2.05531	0.0418205	Aged	0.1809	> 0.05
PI	PI(34:2)	-0.510772	0.248568	-2.05486	0.0418651	Male	0.1809	> 0.05
TG	TG(18:1_18:2_18:3)	0.743404	0.361137	2.05851	0.0415085	Statins intake	0.1809	> 0.05
TG	TG(18:0_18:1_18:1)	0.71505	0.346922	2.06112	0.0412545	Statins intake	0.1809	> 0.05
SM	SM(41:2;2)	-0.5479	0.266872	-2.05304	0.042044	Statins intake	0.1809	> 0.05
PI	PI(36:2)	-0.64842	0.315669	-2.05412	0.0419381	Statins intake	0.1809	> 0.05
PC	PC(40:4)	-0.201789	0.0983614	-2.05151	0.0421951	HbA1c	0.180955	> 0.05
Cer	Cer(18:1;2/24:0)	-0.637075	0.311265	-2.04673	0.0426698	Statins intake	0.182392	> 0.05
PC-O	PC(O-40:1)	0.223699	0.10988	2.03584	0.0437672	Body fat (%)	0.186474	> 0.05
PI	PI(34:1)	-0.182012	0.0895225	-2.03315	0.0440426	HbA1c	0.187038	> 0.05
TG	TG(14:0_15:0_18:1)	0.217319	0.107111	2.02892	0.0444775	Body fat (%)	0.188273	> 0.05
GSL	HexCer(42:2;2)	0.599102	0.297075	2.01667	0.0457586	Aged	0.190854	> 0.05
PC	PC(18:0_20:3)	0.227913	0.113219	2.01303	0.0461449	Body fat (%)	0.190854	> 0.05
TG	TG(18:1_18:1_18:1)	-0.195078	0.0967885	-2.01551	0.0458813	HbA1c	0.190854	> 0.05
TG	TG(18:1_18:3_18:3)	0.537198	0.266996	2.01201	0.0462543	Male	0.190854	> 0.05
PC	PC(18:0_20:4)	0.468446	0.232372	2.01593	0.0458365	Male	0.190854	> 0.05
TG	TG(17:1_18:1_18:2)	0.695503	0.345459	2.01327	0.0461193	Statins intake	0.190854	> 0.05
SM	SM(41:1;3)	-0.595943	0.294864	-2.02107	0.0452944	Statins intake	0.190854	> 0.05
PC	PC(38:2)	-0.646741	0.3204	-2.01854	0.045561	Statins intake	0.190854	> 0.05
PC	PC(16:0_20:4)	0.205664	0.102517	2.00614	0.046885	Body fat (%)	0.192848	> 0.05
TG	TG(18:1_18:2_20:0)	0.509932	0.255227	1.99796	0.0477766	Male	0.195899	> 0.05
SM	SM(42:2;2)	-0.599011	0.300153	-1.99568	0.0480266	Statins intake	0.196309	> 0.05
SM	SM(36:1;2)	-0.391678	0.196558	-1.99268	0.0483585	Male	0.196438	> 0.05
PE	PE(16:0_18:1)	-0.492003	0.246822	-1.99335	0.0482843	Male	0.196438	> 0.05
PC-O	PC(O-34:2)	-0.550902	0.277074	-1.98828	0.0488489	Statins intake	0.197815	> 0.05
PC	PC(16:0_18:1)	-0.449922	0.226676	-1.98487	0.0492323	Male	0.198752	> 0.05
TG	TG(16:0_17:0_18:1)	0.530252	0.268699	1.9734	0.0505382	Aged	0.203397	> 0.05
TG	TG(18:0_18:0_18:1)	0.665523	0.337763	1.97038	0.0508873	Statins intake	0.204173	> 0.05
LPI	LPI(18:1)	-0.181605	0.0923506	-1.96647	0.0513424	HbA1c	0.204744	> 0.05
PC	PC(15:0_18:2)	-0.466632	0.237289	-1.96652	0.051337	Male	0.204744	> 0.05
TG	TG(12:0_14:0_18:1)	0.210329	0.10755	1.95563	0.052621	Body fat (%)	0.20857	> 0.05
SM	SM(41:2;2)	-0.374977	0.19166	-1.95647	0.0525208	Male	0.20857	> 0.05
PC-O	PC(O-38:3)	-0.402921	0.206566	-1.95056	0.0532278	Male	0.210338	> 0.05
PC	PC(17:0_20:4)	-0.148332	0.0763694	-1.9423	0.0542299	Daily physical activity	0.213494	> 0.05
TG	TG(16:0_18:1_18:2)	-0.185597	0.0956699	-1.93997	0.054516	HbA1c	0.213494	> 0.05
PC	PC(38:7)	-0.471385	0.242849	-1.94107	0.0543813	Male	0.213494	> 0.05
PC	PC(37:3)	0.542201	0.281044	1.92924	0.0558476	Aged	0.218056	> 0.05
PC-O	PC(O-18:1/18:2)	-0.193403	0.100662	-1.92131	0.0568482	Body fat (%)	0.221302	> 0.05
LPE	LPE(20:4)	0.446374	0.232921	1.91642	0.0574731	Male	0.223071	> 0.05
TG	TG(18:1_18:2_20:0)	-0.186219	0.0973651	-1.91258	0.057968	HbA1c	0.223763	> 0.05
LPC	LPC(18:1)	0.467821	0.244627	1.91238	0.0579935	Male	0.223763	> 0.05
SM	SM(18:1;2/24:0)	-0.628523	0.329766	-1.90597	0.0588288	Statins intake	0.226318	> 0.05
SM	SM(37:1;2)	0.146933	0.077249	1.90207	0.0593411	HbA1c	0.227619	> 0.05
TG	TG(18:0_18:1_20:4)	0.651395	0.343126	1.89841	0.0598247	Statins intake	0.22856	> 0.05
PC	PC(14:0_16:0)	-0.611121	0.322053	-1.89758	0.0599357	Statins intake	0.22856	> 0.05
PI	PI(38:6)	-0.178948	0.0944549	-1.89453	0.0603416	HbA1c	0.228773	> 0.05
PE	PE(18:1_20:4)	-0.489541	0.258219	-1.89584	0.0601675	Male	0.228773	> 0.05
PC	PC(15:0_18:2)	-0.625091	0.330407	-1.89188	0.0606973	Statins intake	0.229457	> 0.05
PI	PI(38:3)	0.158096	0.0840573	1.88082	0.0621999	Daily physical activity	0.23446	> 0.05
TG	TG(16:0_17:0_18:1)	0.458341	0.243986	1.87855	0.0625113	Male	0.234956	> 0.05
PC	PC(38:1)	-0.178426	0.0953953	-1.87038	0.0636456	HbA1c	0.238534	> 0.05
PC	PC(38:2)	-0.429841	0.230102	-1.86804	0.063973	Male	0.239076	> 0.05
PC-O	PC(O-40:6)	-0.462068	0.247759	-1.86499	0.0644031	Male	0.239998	> 0.05
TG	TG(18:0_18:1_18:1)	0.511278	0.274385	1.86336	0.0646344	Aged	0.240176	> 0.05
PC	PC(16:0_20:4)	-0.167049	0.08975	-1.86127	0.0649297	HbA1c	0.240589	> 0.05
TG	TG(18:1_18:2_20:1)	-0.179462	0.0966087	-1.85762	0.0654515	HbA1c	0.241838	> 0.05
CE	CE(18:2)	-0.21785	0.117477	-1.85441	0.0659123	Body fat (%)	0.242854	> 0.05
SM	SM(38:1;2)	0.132954	0.0717639	1.85266	0.0661646	Daily physical activity	0.243099	> 0.05
TG	TG(16:1_18:1_18:2)	0.205666	0.111394	1.8463	0.0670893	Body fat (%)	0.245119	> 0.05
LPI	LPI(20:4)	-0.138115	0.0747792	-1.84697	0.0669906	Daily physical activity	0.245119	> 0.05
PC	PC(14:0_18:2)	0.487528	0.264456	1.84351	0.0674967	Aged	0.245921	> 0.05
PC	PC(14:0_20:4)	0.199807	0.108888	1.83497	0.0687609	Body fat (%)	0.249362	> 0.05
TG	TG(17:0_18:1_18:1)	0.197535	0.107674	1.83456	0.0688225	Body fat (%)	0.249362	> 0.05
PC	PC(14:0_16:0)	0.140419	0.07687	1.82671	0.0700023	Daily physical activity	0.250857	> 0.05
PC	PC(18:1_20:3)	-0.184418	0.1009	-1.82773	0.0698478	HbA1c	0.250857	> 0.05
PC-O	PC(O-38:5)	0.409378	0.223694	1.83008	0.0694935	Male	0.250857	> 0.05
PC-O	PC(O-36:2)	-0.461351	0.25251	-1.82706	0.0699491	Male	0.250857	> 0.05
PC	PC(39:4)	-0.183921	0.100916	-1.82252	0.0706388	HbA1c	0.252447	> 0.05
CE	CE(20:4)	-0.462906	0.254579	-1.81832	0.0712822	Male	0.254052	> 0.05
PC-O	PC(O-36:4)	-0.17104	0.0942277	-1.81517	0.0717675	HbA1c	0.255087	> 0.05
PC	PC(35:1)	-0.16581	0.0915596	-1.81095	0.0724224	Body fat (%)	0.256717	> 0.05
TG	TG(14:0_18:1_18:2)	0.460392	0.254919	1.80603	0.0731921	Male	0.258744	> 0.05
PI	PI(36:4)	-0.6056	0.335601	-1.80453	0.0734286	Statins intake	0.258881	> 0.05
PC-O	PC(O-40:1)	0.500037	0.277703	1.80062	0.0740468	Aged	0.260358	> 0.05
TG	TG(14:0_18:2_18:3)	0.201882	0.112758	1.79039	0.0756827	Body fat (%)	0.263279	> 0.05
TG	TG(17:0_18:1_18:2)	0.191181	0.106773	1.79054	0.0756594	Body fat (%)	0.263279	> 0.05
PE-O	PE(O-18:1/22:5)	0.388932	0.217086	1.7916	0.0754883	Male	0.263279	> 0.05
PI	PI(34:1)	-0.5856	0.326759	-1.79214	0.0754004	Statins intake	0.263279	> 0.05
TG	TG(12:0_18:1_18:3)	0.197653	0.110526	1.78829	0.0760227	Body fat (%)	0.26376	> 0.05
SM	SM(42:3;2)	-0.490545	0.274814	-1.78501	0.0765564	Statins intake	0.264909	> 0.05
TG	TG(18:0_18:1_18:1)	0.193646	0.108567	1.78365	0.0767791	Body fat (%)	0.264979	> 0.05
TG	TG(16:1_18:2_18:2)	0.50675	0.285471	1.77513	0.0781806	Aged	0.265611	> 0.05
TG	TG(10:0_14:0_18:1)	0.192455	0.108347	1.77629	0.0779895	Body fat (%)	0.265611	> 0.05
PC-O	PC(O-34:3)	-0.186167	0.10473	-1.77759	0.0777734	Body fat (%)	0.265611	> 0.05
LPE	LPE(18:1)	-0.149348	0.0840289	-1.77734	0.0778157	HbA1c	0.265611	> 0.05
SM	SM(41:1;2)	-0.373439	0.210113	-1.77732	0.0778179	Male	0.265611	> 0.05
TG	TG(18:1_18:3_18:3)	0.661263	0.371772	1.77868	0.0775941	Statins intake	0.265611	> 0.05
PE-O	PE(O-18:1/22:5)	-0.535572	0.302277	-1.77179	0.0787362	Statins intake	0.266806	> 0.05
PC-O	PC(O-34:2)	-0.134202	0.0759103	-1.7679	0.0793872	HbA1c	0.268316	> 0.05
TG	TG(15:0/16:0/18:0)	0.480707	0.273647	1.75667	0.0812925	Aged	0.271252	> 0.05
PC	PC(39:4)	0.154532	0.0879191	1.75766	0.0811229	Daily physical activity	0.271252	> 0.05
PI	PI(38:6)	-0.435544	0.247598	-1.75907	0.0808822	Male	0.271252	> 0.05
PC	PC(16:0_18:2)	-0.5657	0.321835	-1.75773	0.0811112	Statins intake	0.271252	> 0.05
PC	PC(14:0_18:2)	-0.588299	0.334368	-1.75944	0.0808201	Statins intake	0.271252	> 0.05
DG	DG(18:1_18:1)	-0.174359	0.0994439	-1.75334	0.0818644	HbA1c	0.272465	> 0.05
LPE	LPE(22:6)	-0.154264	0.0881222	-1.75057	0.0823437	HbA1c	0.272681	> 0.05
LPI	LPI(20:4)	0.393666	0.224998	1.74964	0.0825042	Male	0.272681	> 0.05
SM	SM(38:1;2)	-0.525961	0.300661	-1.74935	0.0825548	Statins intake	0.272681	> 0.05
PC-O	PC(O-40:6)	-0.165057	0.0945162	-1.74633	0.0830797	HbA1c	0.273724	> 0.05
GSL	HexCer(42:1;2)	-0.175237	0.100467	-1.74422	0.0834483	Body fat (%)	0.274247	> 0.05
TG	TG(18:0_18:0_18:1)	0.183396	0.105701	1.73504	0.0850679	Body fat (%)	0.278869	> 0.05
PC	PC(16:0_20:3)	0.489224	0.282801	1.72992	0.0859813	Aged	0.27987	> 0.05
TG	TG(18:1_18:2_18:2)	0.48916	0.282794	1.72974	0.086015	Aged	0.27987	> 0.05
PC	PC(16:0_22:5)	0.419078	0.242034	1.73149	0.0857013	Male	0.27987	> 0.05
TG	TG(16:0_18:1_22:6)	0.188342	0.108973	1.72834	0.0862658	Body fat (%)	0.279989	> 0.05
CE	CE(22:6)	-0.152201	0.0881742	-1.72614	0.086662	HbA1c	0.280579	> 0.05
LPC	LPC(17:0)	-0.171486	0.0994924	-1.72361	0.087119	Body fat (%)	0.281362	> 0.05
SM	SM(41:1;3)	-0.36368	0.211763	-1.71739	0.0882532	Male	0.284323	> 0.05
PC	PC(16:0_20:4)	-0.134118	0.0781914	-1.71525	0.0886451	Daily physical activity	0.284884	> 0.05
PC	PC(17:0/18:1)	0.130072	0.0760269	1.71087	0.0894533	Daily physical activity	0.286777	> 0.05
PC	PC(18:0_22:5)	0.407083	0.238209	1.70893	0.0898144	Male	0.287206	> 0.05
LPE	LPE(18:1)	0.376172	0.220268	1.70779	0.0900263	Male	0.287206	> 0.05
DG	DG(18:1_18:2)	0.585408	0.34315	1.70598	0.090363	Statins intake	0.287579	> 0.05
PE-O	PE(O-16:1/22:6)	-0.152981	0.0897924	-1.70372	0.0907861	HbA1c	0.288224	> 0.05
TG	TG(18:1_18:1_18:2)	0.47064	0.277154	1.69811	0.0918424	Aged	0.290871	> 0.05
TG	TG(18:1_18:2_18:2)	-0.144346	0.0853437	-1.69135	0.0931297	Daily physical activity	0.292268	> 0.05
LPI	LPI(20:4)	-0.145163	0.0858334	-1.69122	0.0931539	HbA1c	0.292268	> 0.05
SM	SM(37:2;3)	-0.271106	0.160313	-1.6911	0.0931772	Male	0.292268	> 0.05
SM	SM(40:2;2)	-0.3786	0.223619	-1.69306	0.0928038	Male	0.292268	> 0.05
SM	SM(41:1;3)	0.118751	0.0703804	1.68727	0.0939136	Daily physical activity	0.293626	> 0.05
TG	TG(18:1_18:2_20:4)	-0.136	0.0806952	-1.68535	0.0942834	Daily physical activity	0.293626	> 0.05
LPC	LPC(20:2)	0.434521	0.257762	1.68575	0.0942072	Male	0.293626	> 0.05
TG	TG(18:1_18:1_18:1)	0.468863	0.279414	1.67803	0.0957083	Aged	0.29663	> 0.05
PI	PI(36:4)	-0.154182	0.0919449	-1.6769	0.0959284	HbA1c	0.29663	> 0.05
PC-O	PC(O-36:2)	-0.161685	0.0963285	-1.67848	0.0956196	HbA1c	0.29663	> 0.05
PE	PE(16:0_20:4)	0.472741	0.282556	1.67309	0.0966782	Aged	0.297321	> 0.05
PC	PC(35:4)	0.464502	0.278416	1.66837	0.0976122	Aged	0.297321	> 0.05
PC	PC(39:4)	-0.192655	0.115271	-1.67132	0.0970285	Body fat (%)	0.297321	> 0.05
LPC	LPC(18:1)	-0.155634	0.0933215	-1.66771	0.097743	HbA1c	0.297321	> 0.05
LPE	LPE(20:3)	0.415826	0.249062	1.66957	0.0973745	Male	0.297321	> 0.05
PC	PC(15:0_18:1)	-0.387759	0.231753	-1.67316	0.0966645	Male	0.297321	> 0.05
PE	PE(18:1_18:2)	0.53562	0.320602	1.67067	0.0971568	Statins intake	0.297321	> 0.05
TG	TG(12:0_14:0_18:0)	0.179942	0.108487	1.65865	0.09956	Body fat (%)	0.301392	> 0.05
TG	TG(18:1_18:2_22:6)	0.427718	0.258211	1.65646	0.100003	Male	0.301392	> 0.05
CE	CE(22:6)	-0.383503	0.231134	-1.65922	0.0994455	Male	0.301392	> 0.05
LPC	LPC(16:1)	-0.560907	0.338468	-1.65719	0.0998553	Statins intake	0.301392	> 0.05
PC-O	PC(O-18:1/18:2)	-0.145857	0.0881256	-1.6551	0.100279	HbA1c	0.30153	> 0.05
TG	TG(16:1_18:1_18:2)	0.464432	0.281529	1.64968	0.101387	Aged	0.302783	> 0.05
TG	TG(18:0_18:2_20:0)	-0.153676	0.0931245	-1.65023	0.101274	HbA1c	0.302783	> 0.05
PC	PC(40:4)	-0.592262	0.359021	-1.64966	0.101391	Statins intake	0.302783	> 0.05
TG	TG(18:1_18:3_18:3)	-0.146285	0.0887372	-1.64852	0.101624	Daily physical activity	0.302788	> 0.05
PC	PC(39:4)	-0.434267	0.264534	-1.64163	0.103047	Male	0.306332	> 0.05
TG	TG(15:0_16:1_18:2)	0.450847	0.27506	1.63909	0.103577	Aged	0.306899	> 0.05
PC	PC(16:0_20:3)	0.183339	0.111897	1.63846	0.103707	Body fat (%)	0.306899	> 0.05
PI	PI(36:2)	-0.37099	0.226704	-1.63645	0.104127	Male	0.307445	> 0.05
PC	PC(16:0_18:0)	-0.128299	0.0790354	-1.62331	0.106909	HbA1c	0.314947	> 0.05
TG	TG(18:1_18:1_18:2)	-0.155544	0.0960059	-1.62015	0.107586	HbA1c	0.31623	> 0.05
LPC	LPC(18:2)	-0.174601	0.107899	-1.61819	0.108009	Body fat (%)	0.316763	> 0.05
PC	PC(35:1)	-0.129551	0.080157	-1.61622	0.108435	HbA1c	0.3173	> 0.05
PC	PC(17:0_20:4)	0.369793	0.229783	1.60932	0.109936	Male	0.3198	> 0.05
PE	PE(18:1_20:4)	0.578488	0.35955	1.60892	0.110023	Statins intake	0.3198	> 0.05
SM	SM(39:2;3)	-0.459788	0.285593	-1.60994	0.1098	Statins intake	0.3198	> 0.05
TG	TG(16:0_18:2_22:6)	0.174592	0.10902	1.60147	0.111664	Body fat (%)	0.322422	> 0.05
PC	PC(16:0_20:3)	-0.156951	0.0979619	-1.60216	0.111511	HbA1c	0.322422	> 0.05
PC	PC(18:0_20:3)	0.41625	0.259823	1.60205	0.111535	Male	0.322422	> 0.05
PE-O	PE(O-18:1/20:4)	-0.139678	0.087558	-1.59527	0.113044	HbA1c	0.325686	> 0.05
CE	CE(20:5)	-0.162701	0.102227	-1.59156	0.113875	Body fat (%)	0.327359	> 0.05
PC	PC(15:0_18:1)	-0.512627	0.322698	-1.58856	0.114551	Statins intake	0.328582	> 0.05
SM	SM(39:1;3)	0.171454	0.108136	1.58554	0.115236	Body fat (%)	0.329821	> 0.05
SM	SM(38:1;2)	-0.341944	0.215926	-1.58362	0.115674	Male	0.330352	> 0.05
TG	TG(12:0_18:1_18:2)	0.400691	0.253461	1.58088	0.1163	Male	0.331416	> 0.05
TG	TG(15:1_18:1_18:2)	0.173743	0.110343	1.57458	0.117747	Body fat (%)	0.334157	> 0.05
LPC	LPC(22:6)	-0.143927	0.0914132	-1.57447	0.117773	HbA1c	0.334157	> 0.05
PE-O	PE(O-37:1)	0.122705	0.078117	1.57078	0.118627	HbA1c	0.335853	> 0.05
PI	PI(36:4)	0.164165	0.105024	1.56311	0.120421	Body fat (%)	0.340195	> 0.05
Cer	Cer(18:1;2/23:0)	0.108684	0.0696387	1.56068	0.120994	Daily physical activity	0.341078	> 0.05
SM	SM(40:1;2)	0.118458	0.0761871	1.55483	0.12238	Daily physical activity	0.344021	> 0.05
PC-O	PC(O-37:5)	0.344486	0.221668	1.55406	0.122564	Male	0.344021	> 0.05
PC	PC(18:0_18:2)	-0.520143	0.334986	-1.55273	0.122882	Statins intake	0.344175	> 0.05
TG	TG(16:0_18:2_22:6)	0.387529	0.250188	1.54895	0.123788	Male	0.345972	> 0.05
TG	TG(16:0_18:1_18:2)	0.426188	0.276184	1.54313	0.125193	Aged	0.347377	> 0.05
TG	TG(16:1_18:2_18:2)	0.174105	0.112954	1.54138	0.125619	Body fat (%)	0.347377	> 0.05
PC-O	PC(O-36:2)	-0.169845	0.110032	-1.5436	0.125078	Body fat (%)	0.347377	> 0.05
PC	PC(16:0_18:3)	0.120038	0.0777009	1.54488	0.12477	Daily physical activity	0.347377	> 0.05
PC	PC(16:0_20:3)	-0.55148	0.357563	-1.54233	0.125387	Statins intake	0.347377	> 0.05
CE	CE(18:2)	0.454974	0.296902	1.5324	0.127816	Aged	0.351745	> 0.05
PE	PE(18:1_20:4)	0.435254	0.284373	1.53057	0.128268	Aged	0.351745	> 0.05
PC	PC(37:3)	0.130065	0.0848156	1.53351	0.127544	Daily physical activity	0.351745	> 0.05
PC-O	PC(O-34:3)	-0.512213	0.33466	-1.53055	0.128274	Statins intake	0.351745	> 0.05
TG	TG(15:0_16:0_18:2)	0.415449	0.272384	1.52523	0.129594	Aged	0.35388	> 0.05
TG	TG(15:0_16:1_18:2)	0.381038	0.249762	1.52561	0.1295	Male	0.35388	> 0.05
PC	PC(40:4)	0.170835	0.112354	1.52051	0.130774	Body fat (%)	0.355143	> 0.05
SM	SM(39:2;3)	0.135861	0.0893748	1.52013	0.130871	Body fat (%)	0.355143	> 0.05
GSL	Hex2Cer(18:1;2/16:0)	-0.40063	0.263374	-1.52115	0.130615	Male	0.355143	> 0.05
PE-O	PE(O-18:1/18:2)	-0.490831	0.32401	-1.51486	0.132198	Statins intake	0.358002	> 0.05
SM	SM(32:1;2)	0.0940419	0.0621632	1.51282	0.132716	Daily physical activity	0.358084	> 0.05
SM	SM(40:2;2)	-0.470979	0.311373	-1.51259	0.132776	Statins intake	0.358084	> 0.05
SM	SM(41:1;2)	0.105529	0.069832	1.51118	0.133132	Daily physical activity	0.358307	> 0.05
TG	TG(16:0_18:1_18:1)	0.414362	0.275243	1.50544	0.1346	Aged	0.361512	> 0.05
TG	TG(12:0_14:0_16:0)	0.163314	0.108782	1.50131	0.135665	Body fat (%)	0.363626	> 0.05
PE-O	PE(O-37:1)	0.101925	0.0680566	1.49764	0.136613	Daily physical activity	0.365419	> 0.05
LPC	LPC(20:5)	0.362978	0.243303	1.49188	0.138117	Male	0.367938	> 0.05
GSL	Hex2Cer(18:1;2/16:0)	-0.54713	0.366728	-1.49192	0.138106	Statins intake	0.367938	> 0.05
PC-O	PC(O-38:4)	-0.13927	0.0934644	-1.49009	0.138586	HbA1c	0.368437	> 0.05
PC	PC(16:0_16:0)	-0.431835	0.290559	-1.48622	0.139606	Statins intake	0.370394	> 0.05
PC-O	PC(O-38:3)	0.101956	0.0686532	1.48508	0.139906	Daily physical activity	0.37044	> 0.05
SM	SM(37:2;2)	0.114419	0.0771733	1.48262	0.140559	HbA1c	0.370968	> 0.05
LPE	LPE(18:2)	0.349269	0.235783	1.48132	0.140905	Male	0.370968	> 0.05
TG	TG(17:0_18:1_18:2)	0.505343	0.341189	1.48112	0.140957	Statins intake	0.370968	> 0.05
PC	PC(16:0_18:1)	0.111424	0.0753367	1.47902	0.141518	Daily physical activity	0.371699	> 0.05
LPC	LPC(15:0)	0.354197	0.240327	1.47381	0.142913	Male	0.374608	> 0.05
PC	PC(16:0_16:1)	-0.12311	0.0836083	-1.47247	0.143275	HbA1c	0.374807	> 0.05
LPC	LPC(15:0)	-0.492042	0.334638	-1.47037	0.14384	Statins intake	0.375535	> 0.05
TG	TG(14:0_16:0_16:0)	0.158711	0.108242	1.46626	0.144956	Body fat (%)	0.377388	> 0.05
PE-O	PE(O-18:1/22:6)	-0.130505	0.0890438	-1.46563	0.145127	HbA1c	0.377388	> 0.05
PC	PC(18:0_18:1)	-0.133987	0.0916364	-1.46216	0.146073	HbA1c	0.379095	> 0.05
SM	SM(34:2;2)	0.101631	0.0696136	1.45993	0.146687	Body fat (%)	0.379312	> 0.05
SM	SM(34:2;2)	-0.0889627	0.0609441	-1.45974	0.146737	HbA1c	0.379312	> 0.05
TG	TG(16:0_18:0_18:1)	0.398755	0.273769	1.45654	0.147618	Aged	0.380088	> 0.05
LPE	LPE(20:4)	-0.129458	0.0888556	-1.45695	0.147506	HbA1c	0.380088	> 0.05
SM	SM(36:1;2)	-0.398036	0.273692	-1.45432	0.148231	Statins intake	0.380916	> 0.05
TG	TG(14:0_16:0_18:1)	0.120368	0.0829381	1.45129	0.14907	Daily physical activity	0.381519	> 0.05
TG	TG(16:1_18:2_18:3)	0.142016	0.0978581	1.45124	0.149084	HbA1c	0.381519	> 0.05
PE-O	PE(O-16:1/20:5)	0.352862	0.243299	1.45032	0.149341	Male	0.381519	> 0.05
DG	DG(18:1_18:1)	0.414473	0.287079	1.44376	0.151176	Aged	0.385455	> 0.05
LPE	LPE(18:1)	0.441377	0.306707	1.43908	0.152495	Statins intake	0.38806	> 0.05
PC	PC(18:0_18:1)	0.114429	0.0798348	1.43333	0.154129	Daily physical activity	0.391457	> 0.05
PC	PC(14:0_20:4)	0.393285	0.275196	1.42911	0.155335	Aged	0.392123	> 0.05
PE-O	PE(O-16:1/20:4)	0.149142	0.104417	1.42833	0.155557	Body fat (%)	0.392123	> 0.05
PE-O	PE(O-16:1/20:4)	-0.130588	0.0914131	-1.42855	0.155496	HbA1c	0.392123	> 0.05
Cer	Cer(18:1;2/16:0)	-0.409931	0.287022	-1.42822	0.15559	Statins intake	0.392123	> 0.05
PE	PE(18:0_22:6)	-0.356044	0.250002	-1.42417	0.156758	Male	0.394308	> 0.05
Cer	Cer(18:1;2/22:0)	-0.447526	0.314849	-1.4214	0.157559	Statins intake	0.395561	> 0.05
TG	TG(18:0_18:0_18:1)	0.378987	0.267141	1.41868	0.15835	Aged	0.396063	> 0.05
CE	CE(18:1)	-0.166567	0.11744	-1.41831	0.158457	Body fat (%)	0.396063	> 0.05
PC-O	PC(O-38:4)	-0.483605	0.341147	-1.41759	0.158668	Statins intake	0.396063	> 0.05
SM	SM(37:1;2)	0.09519	0.0673004	1.4144	0.159597	Daily physical activity	0.39687	> 0.05
PC	PC(16:0_18:0)	-0.40805	0.288481	-1.41448	0.159576	Statins intake	0.39687	> 0.05
PC-O	PC(O-42:6)	-0.134387	0.0950869	-1.41331	0.159919	HbA1c	0.396915	> 0.05
TG	TG(14:0_15:0_18:1)	0.115056	0.0816949	1.40836	0.161375	Daily physical activity	0.398339	> 0.05
PE-O	PE(O-18:1/18:1)	-0.122993	0.0872797	-1.40918	0.161132	HbA1c	0.398339	> 0.05
PC-O	PC(O-38:6)	0.319586	0.226937	1.40826	0.161406	Male	0.398339	> 0.05
PI	PI(36:2)	-0.121512	0.0864841	-1.40502	0.162365	HbA1c	0.39995	> 0.05
TG	TG(16:1_18:1_18:2)	0.499302	0.355955	1.40271	0.163051	Statins intake	0.400884	> 0.05
LPC	LPC(18:1)	-0.148384	0.106597	-1.39201	0.16626	Body fat (%)	0.406133	> 0.05
PC	PC(38:2)	-0.122208	0.0877805	-1.3922	0.166204	HbA1c	0.406133	> 0.05
TG	TG(17:0_18:1_18:2)	-0.130211	0.0934758	-1.39299	0.165965	HbA1c	0.406133	> 0.05
PE-O	PE(O-37:1)	-0.396452	0.285129	-1.39043	0.166738	Statins intake	0.406133	> 0.05
Cer	Cer(18:1;2/24:1)	-0.398917	0.286854	-1.39066	0.166668	Statins intake	0.406133	> 0.05
PC	PC(18:0_22:6)	0.144183	0.104021	1.38609	0.168056	Body fat (%)	0.408582	> 0.05
PE-O	PE(O-18:1/18:2)	-0.122717	0.0887695	-1.38243	0.169175	HbA1c	0.410539	> 0.05
PE-O	PE(O-16:1/22:5)	-0.123634	0.090313	-1.36895	0.17334	HbA1c	0.419868	> 0.05
SM	SM(37:1;2)	-0.385663	0.281961	-1.36779	0.173702	Statins intake	0.419967	> 0.05
TG	TG(18:1_18:2_20:0)	0.383743	0.281078	1.36525	0.174496	Aged	0.421108	> 0.05
PE-O	PE(O-18:2/22:6)	-0.129044	0.0947783	-1.36153	0.175664	HbA1c	0.423147	> 0.05
TG	TG(12:0_16:0_18:1)	0.111987	0.0827575	1.3532	0.178305	Daily physical activity	0.428718	> 0.05
TG	TG(16:1_18:2_18:3)	0.15025	0.111779	1.34418	0.181197	Body fat (%)	0.429365	> 0.05
PC	PC(16:0_20:3)	0.114811	0.0853457	1.34524	0.180853	Daily physical activity	0.429365	> 0.05
TG	TG(12:0_14:0_18:1)	0.110469	0.0820301	1.34669	0.180388	Daily physical activity	0.429365	> 0.05
Cer	Cer(18:1;2/24:0)	0.100219	0.0742951	1.34893	0.179668	Daily physical activity	0.429365	> 0.05
LPE-O	LPE(O-16:1)	-0.120211	0.089388	-1.34482	0.18099	HbA1c	0.429365	> 0.05
LPC	LPC(18:2)	-0.127095	0.0944616	-1.34546	0.180782	HbA1c	0.429365	> 0.05
LPC	LPC(20:3)	-0.131622	0.0976021	-1.34855	0.179789	HbA1c	0.429365	> 0.05
PC	PC(16:0_18:1)	-0.424258	0.315629	-1.34417	0.1812	Statins intake	0.429365	> 0.05
TG	TG(10:0_18:1_18:2)	0.329461	0.245512	1.34194	0.18192	Male	0.430293	> 0.05
TG	TG(16:0_18:1_22:5)	-0.120697	0.0901909	-1.33824	0.18312	HbA1c	0.432347	> 0.05
TG	TG(18:1_18:2_18:3)	0.381571	0.285628	1.3359	0.18388	Aged	0.433179	> 0.05
Cer	Cer(18:1;2/22:0)	0.100335	0.0751505	1.33512	0.184134	Daily physical activity	0.433179	> 0.05
TG	TG(18:1_18:2_22:6)	-0.114454	0.0858177	-1.33369	0.184601	Daily physical activity	0.433498	> 0.05
SM	SM(37:2;3)	0.092979	0.0698569	1.33099	0.185486	Body fat (%)	0.434795	> 0.05
TG	TG(18:1_18:2_22:6)	0.474475	0.35954	1.31967	0.189229	Statins intake	0.442775	> 0.05
TG	TG(16:1_18:2_18:3)	-0.112014	0.0852552	-1.31387	0.19117	Daily physical activity	0.446518	> 0.05
PE-P	PE(P-18:0/20:4)	-0.118439	0.090235	-1.31256	0.19161	HbA1c	0.446748	> 0.05
TG	TG(15:0_16:0_18:1)	0.354748	0.270785	1.31007	0.192447	Aged	0.447902	> 0.05
PE	PE(18:0_20:3)	0.379811	0.291854	1.30138	0.195397	Aged	0.452352	> 0.05
LPC	LPC(20:2)	-0.127996	0.0983323	-1.30167	0.195297	HbA1c	0.452352	> 0.05
TG	TG(16:0_18:1_22:6)	0.325502	0.25008	1.30159	0.195324	Male	0.452352	> 0.05
PE	PE(18:0_18:2)	0.356259	0.275463	1.29331	0.198163	Aged	0.457946	> 0.05
PC	PC(15:0_18:1)	0.0994751	0.077024	1.29148	0.198794	Daily physical activity	0.458593	> 0.05
LPE	LPE(16:0)	-0.119125	0.0924977	-1.28787	0.200045	HbA1c	0.460668	> 0.05
TG	TG(17:1_18:1_18:2)	0.138966	0.108109	1.28543	0.200894	Body fat (%)	0.461631	> 0.05
TG	TG(10:0_14:0_18:1)	0.106159	0.0826375	1.28464	0.201169	Daily physical activity	0.461631	> 0.05
TG	TG(18:1_18:1_18:2)	-0.107231	0.0836416	-1.28203	0.202078	Daily physical activity	0.462903	> 0.05
TG	TG(18:1_18:1_22:6)	0.464055	0.36317	1.27779	0.203566	Statins intake	0.465498	> 0.05
PC	PC(38:1)	0.105799	0.0831097	1.273	0.205256	Daily physical activity	0.466102	> 0.05
TG	TG(10:0_16:0_18:2)	0.104613	0.0820241	1.27539	0.204412	Daily physical activity	0.466102	> 0.05
LPC	LPC(20:4)	-0.114337	0.0896835	-1.27489	0.204587	HbA1c	0.466102	> 0.05
SM	SM(42:2;2)	-0.274467	0.215562	-1.27326	0.205162	Male	0.466102	> 0.05
PC	PC(15:0_18:2)	0.100296	0.0788639	1.27176	0.205695	Daily physical activity	0.46629	> 0.05
SM	SM(36:2;2)	0.10344	0.0814603	1.26982	0.206384	Body fat (%)	0.466637	> 0.05
PC	PC(18:0_18:2)	-0.116493	0.0917765	-1.26932	0.206562	HbA1c	0.466637	> 0.05
SM	SM(33:1;2)	0.0728418	0.0578167	1.25988	0.209937	Daily physical activity	0.473445	> 0.05
PE-O	PE(O-20:1/20:4)	-0.091204	0.0726271	-1.25578	0.211412	Daily physical activity	0.475951	> 0.05
PE	PE(18:1_20:4)	-0.123523	0.0985064	-1.25396	0.212072	HbA1c	0.476616	> 0.05
PE	PE(18:0_18:2)	-0.312969	0.250128	-1.25123	0.213062	Male	0.478019	> 0.05
PC	PC(35:4)	0.137554	0.110162	1.24865	0.214005	Body fat (%)	0.478729	> 0.05
PC	PC(18:1_20:3)	0.109444	0.087905	1.24503	0.215328	Daily physical activity	0.478729	> 0.05
CE	CE(18:1)	-0.111659	0.0895733	-1.24656	0.214765	Daily physical activity	0.478729	> 0.05
SM	SM(37:2;3)	-0.0759523	0.0611571	-1.24192	0.216468	HbA1c	0.478729	> 0.05
SM	SM(18:1;2/24:0)	-0.112254	0.0903463	-1.24248	0.216261	HbA1c	0.478729	> 0.05
PC-O	PC(O-34:3)	-0.11399	0.0916871	-1.24325	0.21598	HbA1c	0.478729	> 0.05
PE	PE(16:0_18:1)	-0.116885	0.0941586	-1.24137	0.216672	HbA1c	0.478729	> 0.05
TG	TG(16:1_18:1_18:2)	-0.121347	0.0975213	-1.24431	0.215591	HbA1c	0.478729	> 0.05
PC-O	PC(O-18:1/18:2)	-0.399355	0.32166	-1.24154	0.216607	Statins intake	0.478729	> 0.05
SM	SM(38:2;2)	-0.339798	0.273969	-1.24028	0.217073	Statins intake	0.478804	> 0.05
PC	PC(17:0/18:1)	-0.28341	0.228752	-1.23894	0.217567	Male	0.479087	> 0.05
PC	PC(16:0_22:5)	-0.417078	0.337014	-1.23757	0.218074	Statins intake	0.479395	> 0.05
TG	TG(14:0_18:2_18:2)	0.349032	0.282756	1.23439	0.21925	Aged	0.480762	> 0.05
DG	DG(18:1_18:2)	0.334362	0.271402	1.23198	0.220145	Aged	0.480762	> 0.05
PC	PC(16:0_16:1)	0.0896627	0.0728406	1.23094	0.220533	Daily physical activity	0.480762	> 0.05
SM	SM(34:1;2)	-0.0903416	0.0733899	-1.23098	0.220519	HbA1c	0.480762	> 0.05
TG	TG(16:1_18:2_18:2)	0.445293	0.360939	1.23371	0.219505	Statins intake	0.480762	> 0.05
DG	DG(18:1_18:1)	0.139532	0.11359	1.22838	0.221489	Body fat (%)	0.481645	> 0.05
TG	TG(16:0_16:0_18:1)	0.308259	0.25125	1.2269	0.222043	Male	0.481645	> 0.05
SM	SM(34:1;2)	-0.236092	0.19238	-1.22722	0.221925	Male	0.481645	> 0.05
Cer	Cer(18:2;2/24:0)	0.279095	0.227676	1.22584	0.22244	Male	0.481709	> 0.05
PC-O	PC(O-36:4)	-0.420855	0.343933	-1.22366	0.223262	Statins intake	0.482689	> 0.05
PC-O	PC(O-36:4)	0.301997	0.247003	1.22265	0.223642	Male	0.482712	> 0.05
LPC	LPC(22:5)	-0.0952012	0.0779649	-1.22108	0.224234	Daily physical activity	0.483192	> 0.05
PC	PC(18:2_18:2)	0.348798	0.286635	1.21687	0.225824	Aged	0.484226	> 0.05
PC	PC(18:0_20:4)	0.3942	0.32356	1.21832	0.225275	Statins intake	0.484226	> 0.05
CE	CE(18:2)	-0.456964	0.375392	-1.2173	0.225663	Statins intake	0.484226	> 0.05
TG	TG(14:0_15:0_18:2)	0.0995389	0.0819775	1.21422	0.226831	Daily physical activity	0.484886	> 0.05
PC	PC(15:0_18:2)	-0.109904	0.090522	-1.21411	0.226873	HbA1c	0.484886	> 0.05
TG	TG(14:0_18:1_18:2)	0.340171	0.28074	1.21169	0.227794	Aged	0.485268	> 0.05
LPC	LPC(18:3)	0.301915	0.249086	1.21209	0.227644	Male	0.485268	> 0.05
TG	TG(16:0_18:0_18:1)	-0.114398	0.0948332	-1.20631	0.229855	HbA1c	0.488863	> 0.05
TG	TG(14:0_15:0_18:1)	-0.411415	0.342268	-1.20203	0.231505	Statins intake	0.491573	> 0.05
PE-O	PE(O-16:1/18:2)	-0.111506	0.093066	-1.19814	0.233009	HbA1c	0.493964	> 0.05
PE-O	PE(O-16:1/18:2)	0.0968787	0.0810803	1.19485	0.234289	Daily physical activity	0.495439	> 0.05
PE	PE(18:1_18:2)	-0.275008	0.230247	-1.1944	0.234462	Male	0.495439	> 0.05
TG	TG(16:1_18:2_18:2)	-0.102744	0.0861516	-1.1926	0.235167	Daily physical activity	0.496127	> 0.05
PE	PE(16:0_18:2)	0.325563	0.273433	1.19065	0.235928	Aged	0.496931	> 0.05
GSL	HexCer(34:1;2)	-0.255153	0.214931	-1.18714	0.237304	Male	0.499025	> 0.05
PC	PC(18:0_20:3)	-0.428885	0.361785	-1.18547	0.237961	Statins intake	0.499604	> 0.05
PC	PC(35:1)	0.081905	0.0698338	1.17286	0.242966	Daily physical activity	0.509294	> 0.05
PC	PC(17:0/18:1)	-0.101626	0.0872655	-1.16456	0.2463	HbA1c	0.515456	> 0.05
PE-O	PE(O-18:1/18:2)	-0.117768	0.101397	-1.16146	0.247552	Body fat (%)	0.51725	> 0.05
TG	TG(15:0_16:0_18:1)	0.0948321	0.0817194	1.16046	0.247956	Daily physical activity	0.517267	> 0.05
PC	PC(18:0_22:5)	-0.383471	0.331689	-1.15612	0.249722	Statins intake	0.520122	> 0.05
TG	TG(18:0_18:0_18:1)	-0.10671	0.0925374	-1.15316	0.25093	HbA1c	0.521807	> 0.05
SM	SM(37:2;2)	-0.32444	0.281684	-1.15179	0.251491	Statins intake	0.522143	> 0.05
Cer	Cer(18:1;2/23:0)	0.0918528	0.079933	1.14912	0.252583	HbA1c	0.522751	> 0.05
PC-O	PC(O-42:6)	-0.286505	0.249255	-1.14944	0.252451	Male	0.522751	> 0.05
PC	PC(15:0_18:1)	-0.101502	0.0884101	-1.14808	0.25301	HbA1c	0.522808	> 0.05
LPC	LPC(20:2)	-0.128355	0.11232	-1.14276	0.255207	Body fat (%)	0.524708	> 0.05
DG	DG(18:1_18:1)	-0.0989365	0.0866369	-1.14197	0.255535	Daily physical activity	0.524708	> 0.05
PE-O	PE(O-20:1/20:4)	-0.0953833	0.0833632	-1.14419	0.254615	HbA1c	0.524708	> 0.05
TG	TG(15:0_16:0_18:2)	0.282869	0.247333	1.14368	0.254827	Male	0.524708	> 0.05
PC	PC(15:0/20:3)	0.0912127	0.0801529	1.13798	0.257189	Daily physical activity	0.525002	> 0.05
TG	TG(17:0_18:1_18:1)	-0.10725	0.0942648	-1.13776	0.257283	HbA1c	0.525002	> 0.05
PE	PE(18:0_20:4)	-0.29245	0.256626	-1.1396	0.256518	Male	0.525002	> 0.05
TG	TG(15:0_16:0_18:1)	-0.390305	0.34237	-1.14001	0.256347	Statins intake	0.525002	> 0.05
PC-O	PC(O-36:5)	-0.101462	0.0893081	-1.13609	0.257978	HbA1c	0.525178	> 0.05
TG	TG(16:1_18:2_18:3)	0.405626	0.357184	1.13562	0.258173	Statins intake	0.525178	> 0.05
CE	CE(20:4)	-0.0959851	0.0846104	-1.13444	0.258668	Daily physical activity	0.525369	> 0.05
PC	PC(16:0_18:0)	-0.102209	0.0902785	-1.13216	0.259621	Body fat (%)	0.525671	> 0.05
LPC	LPC(22:6)	0.27132	0.239625	1.13227	0.259574	Male	0.525671	> 0.05
PI	PI(34:2)	-0.106916	0.0948248	-1.12751	0.261572	HbA1c	0.528803	> 0.05
GSL	HexCer(40:1;2)	-0.116561	0.103616	-1.12493	0.26266	Body fat (%)	0.530184	> 0.05
PC	PC(37:2)	-0.27012	0.241197	-1.11991	0.264785	Male	0.533649	> 0.05
PE-O	PE(O-16:1/18:1)	-0.0997942	0.0893818	-1.11649	0.266239	HbA1c	0.535755	> 0.05
LPC	LPC(14:0)	-0.396231	0.356138	-1.11258	0.267912	Statins intake	0.538294	> 0.05
PE	PE(18:0_20:3)	0.0971862	0.0880776	1.10342	0.271854	Daily physical activity	0.544235	> 0.05
LPE-O	LPE(O-18:1)	-0.0962481	0.0872755	-1.10281	0.272117	HbA1c	0.544235	> 0.05
LPE	LPE(20:3)	-0.104833	0.0950132	-1.10335	0.271881	HbA1c	0.544235	> 0.05
PC-O	PC(O-38:5)	-0.0939757	0.0853356	-1.10125	0.272793	HbA1c	0.544753	> 0.05
TG	TG(16:0_17:1_18:1)	-0.10293	0.0937033	-1.09847	0.274	HbA1c	0.54633	> 0.05
TG	TG(10:0_14:0_16:0)	0.121762	0.111619	1.09087	0.277319	Body fat (%)	0.547448	> 0.05
CE	CE(22:6)	-0.109919	0.100717	-1.09136	0.277103	Body fat (%)	0.547448	> 0.05
PE-O	PE(O-18:1/18:1)	0.0830535	0.0760392	1.09225	0.276715	Daily physical activity	0.547448	> 0.05
LPE	LPE(18:2)	-0.098187	0.0899476	-1.0916	0.276996	HbA1c	0.547448	> 0.05
LPC	LPC(16:1)	-0.101045	0.0927305	-1.08966	0.277849	HbA1c	0.547448	> 0.05
PE	PE(16:0_22:6)	-0.103699	0.0950814	-1.09063	0.277421	HbA1c	0.547448	> 0.05
DG	DG(18:1_18:1)	0.395466	0.362972	1.08952	0.277909	Statins intake	0.547448	> 0.05
PC	PC(18:0_18:1)	-0.364524	0.334475	-1.08984	0.27777	Statins intake	0.547448	> 0.05
PE	PE(18:0_22:6)	0.118566	0.108939	1.08837	0.278415	Body fat (%)	0.54762	> 0.05
PE-O	PE(O-16:1/18:1)	0.0845569	0.0778706	1.08586	0.279518	Daily physical activity	0.548963	> 0.05
GSL	HexCer(42:2;2)	-0.127507	0.117545	-1.08475	0.28001	Body fat (%)	0.549105	> 0.05
TG	TG(14:0_18:2_18:3)	0.306709	0.284977	1.07626	0.283774	Aged	0.551526	> 0.05
TG	TG(18:0_18:2_20:0)	0.28939	0.268836	1.07645	0.283687	Aged	0.551526	> 0.05
PC	PC(36:6)	0.107358	0.0994377	1.07965	0.282268	Body fat (%)	0.551526	> 0.05
LPC	LPC(17:0)	-0.0817714	0.0758843	-1.07758	0.283187	Daily physical activity	0.551526	> 0.05
LPC	LPC(16:0)	-0.0993672	0.0920544	-1.07944	0.28236	HbA1c	0.551526	> 0.05
PC-O	PC(O-40:5)	-0.105297	0.0976029	-1.07883	0.282632	HbA1c	0.551526	> 0.05
PC	PC(17:0_18:2)	-0.25775	0.239704	-1.07529	0.284207	Male	0.551548	> 0.05
TG	TG(10:0_12:0_14:0)	-0.126481	0.117907	-1.07272	0.285353	Body fat (%)	0.55295	> 0.05
TG	TG(14:0_16:1_18:1)	0.0894714	0.0836177	1.07001	0.28657	Daily physical activity	0.554487	> 0.05
PI	PI(36:2)	-0.104604	0.0987867	-1.05889	0.291584	Body fat (%)	0.556678	> 0.05
PC	PC(18:1_22:6)	-0.111437	0.105415	-1.05713	0.292384	Body fat (%)	0.556678	> 0.05
PC	PC(16:0_18:2)	0.0815056	0.0768179	1.06102	0.290617	Daily physical activity	0.556678	> 0.05
TG	TG(16:0_18:1_22:5)	-0.0831339	0.0785755	-1.05801	0.291981	Daily physical activity	0.556678	> 0.05
TG	TG(15:0_18:1_18:2)	-0.0998263	0.094218	-1.05952	0.291296	HbA1c	0.556678	> 0.05
PC	PC(18:0_18:1)	-0.25604	0.24021	-1.0659	0.288414	Male	0.556678	> 0.05
TG	TG(16:0_18:1_18:2)	0.371642	0.349197	1.06428	0.289146	Statins intake	0.556678	> 0.05
PE	PE(18:0_18:1)	0.347028	0.328172	1.05746	0.292235	Statins intake	0.556678	> 0.05
LPC	LPC(20:4)	0.346314	0.327347	1.05794	0.292013	Statins intake	0.556678	> 0.05
Cer	Cer(18:2;2/24:0)	-0.336827	0.317022	-1.06247	0.289961	Statins intake	0.556678	> 0.05
PC-O	PC(O-40:5)	-0.377973	0.356252	-1.06097	0.290641	Statins intake	0.556678	> 0.05
PC	PC(37:2)	0.0845559	0.080163	1.0548	0.293444	Daily physical activity	0.557885	> 0.05
LPC	LPC(18:0)	-0.0837088	0.0799319	-1.04725	0.296897	Daily physical activity	0.563631	> 0.05
GSL	HexCer(42:1;2)	-0.240647	0.230561	-1.04375	0.298511	Male	0.565873	> 0.05
Cer	Cer(18:1;2/16:0)	0.0713992	0.0685085	1.04219	0.299227	Daily physical activity	0.566409	> 0.05
SM	SM(41:2;2)	0.06588	0.063699	1.03424	0.302916	Daily physical activity	0.570913	> 0.05
TG	TG(12:0_18:1_18:3)	0.365446	0.353181	1.03473	0.302688	Statins intake	0.570913	> 0.05
PE	PE(18:0_22:6)	0.360194	0.348109	1.03472	0.302693	Statins intake	0.570913	> 0.05
Cer	Cer(18:1;2/22:0)	0.23277	0.226116	1.02943	0.30516	Male	0.574316	> 0.05
TG	TG(15:1_18:1_18:2)	0.362497	0.352595	1.02808	0.30579	Statins intake	0.574675	> 0.05
PE-O	PE(O-18:1/18:2)	0.0793439	0.0773372	1.02595	0.306793	Daily physical activity	0.575508	> 0.05
PC-O	PC(O-40:1)	0.258533	0.252162	1.02526	0.307114	Male	0.575508	> 0.05
SM	SM(42:2;2)	-0.0840834	0.0822334	-1.0225	0.308416	HbA1c	0.577122	> 0.05
SM	SM(40:2;2)	0.0994469	0.0974425	1.02057	0.309325	Body fat (%)	0.577171	> 0.05
PC-O	PC(O-18:1/18:2)	-0.235775	0.231007	-1.02064	0.309292	Male	0.577171	> 0.05
PC	PC(35:1)	-0.213475	0.210119	-1.01597	0.3115	Male	0.579576	> 0.05
PC	PC(16:0_20:4)	0.333076	0.327589	1.01675	0.311133	Statins intake	0.579576	> 0.05
TG	TG(17:0_18:1_18:1)	0.0831675	0.0821248	1.0127	0.313057	Daily physical activity	0.581592	> 0.05
PE-O	PE(O-18:1/18:1)	-0.32234	0.318573	-1.01183	0.313473	Statins intake	0.581592	> 0.05
TG	TG(16:0_18:2_22:6)	0.35101	0.348369	1.00758	0.315498	Statins intake	0.584521	> 0.05
TG	TG(18:1_18:2_18:2)	-0.0983514	0.0979596	-1.004	0.317216	HbA1c	0.586872	> 0.05
LPE	LPE(22:6)	0.322507	0.321648	1.00267	0.317854	Statins intake	0.587222	> 0.05
TG	TG(16:0_17:0_18:1)	0.0812038	0.0810899	1.0014	0.318463	Daily physical activity	0.587518	> 0.05
PI	PI(38:3)	-0.252476	0.252915	-0.998268	0.319976	Male	0.588877	> 0.05
TG	TG(14:0_18:2_18:3)	0.359597	0.360314	0.998009	0.320101	Statins intake	0.588877	> 0.05
PI	PI(34:1)	0.0775617	0.0779932	0.994468	0.321815	Daily physical activity	0.589543	> 0.05
GSL	HexCer(42:1;2)	0.0763152	0.076628	0.995919	0.321112	Daily physical activity	0.589543	> 0.05
Cer	Cer(18:1;2/16:0)	-0.0782287	0.0786358	-0.994823	0.321642	HbA1c	0.589543	> 0.05
PC	PC(18:0_22:5)	-0.0783816	0.0791699	-0.990042	0.323965	Daily physical activity	0.592652	> 0.05
GSL	HexCer(34:1;2)	-0.0921086	0.0936565	-0.983473	0.327174	Body fat (%)	0.596021	> 0.05
PE	PE(16:0_18:2)	-0.0933175	0.0947169	-0.985225	0.326316	HbA1c	0.596021	> 0.05
PE-O	PE(O-18:1/22:6)	0.229613	0.233414	0.983716	0.327055	Male	0.596021	> 0.05
PC-O	PC(O-38:4)	0.104249	0.10676	0.976484	0.330611	Body fat (%)	0.598446	> 0.05
LPI	LPI(18:1)	-0.10299	0.105488	-0.976325	0.330689	Body fat (%)	0.598446	> 0.05
TG	TG(16:0_17:1_18:1)	0.0797042	0.0816356	0.976341	0.330681	Daily physical activity	0.598446	> 0.05
DG	DG(18:1_18:2)	-0.0800138	0.0819055	-0.976904	0.330404	Daily physical activity	0.598446	> 0.05
LPC	LPC(18:3)	-0.338551	0.346835	-0.976117	0.330792	Statins intake	0.598446	> 0.05
PE-O	PE(O-18:1/18:1)	-0.0970094	0.0996955	-0.973057	0.332305	Body fat (%)	0.599532	> 0.05
PE-O	PE(O-16:1/18:2)	0.237382	0.243957	0.973047	0.33231	Male	0.599532	> 0.05
PE-O	PE(O-16:1/22:6)	0.0993388	0.102566	0.968539	0.334546	Body fat (%)	0.602737	> 0.05
PC	PC(16:0_22:5)	-0.077636	0.080441	-0.96513	0.336244	Daily physical activity	0.604962	> 0.05
PC	PC(40:8)	-0.104214	0.108339	-0.961918	0.33785	Body fat (%)	0.606183	> 0.05
PC	PC(18:2_20:4)	0.245375	0.254923	0.962543	0.337537	Male	0.606183	> 0.05
PC	PC(39:4)	-0.353567	0.368344	-0.959881	0.33887	Statins intake	0.607181	> 0.05
PE-O	PE(O-18:1/18:1)	0.219069	0.22879	0.957514	0.340059	Male	0.608477	> 0.05
PC-O	PC(O-16:1/16:0)	-0.0911482	0.0955498	-0.953934	0.341861	Body fat (%)	0.610033	> 0.05
TG	TG(18:1_18:2_20:4)	-0.0883838	0.0926239	-0.954223	0.341715	HbA1c	0.610033	> 0.05
PI	PI(38:3)	0.105007	0.110208	0.95281	0.342428	Body fat (%)	0.610212	> 0.05
PC	PC(16:0_22:6)	0.316688	0.333051	0.95087	0.343408	Statins intake	0.611127	> 0.05
TG	TG(17:1_18:1_18:2)	-0.0898896	0.0946457	-0.949749	0.343976	HbA1c	0.611304	> 0.05
TG	TG(10:0_14:0_16:0)	0.0806672	0.0851336	0.947536	0.345097	Daily physical activity	0.612465	> 0.05
PC	PC(37:3)	-0.335997	0.355342	-0.94556	0.346101	Statins intake	0.613415	> 0.05
TG	TG(12:0_14:0_16:0)	0.0783302	0.0829693	0.944087	0.34685	Daily physical activity	0.613911	> 0.05
PI	PI(38:3)	-0.331845	0.352165	-0.942299	0.347761	Statins intake	0.614691	> 0.05
TG	TG(16:0_16:1_18:1)	-0.0907536	0.0964815	-0.940633	0.348611	HbA1c	0.615363	> 0.05
PC-O	PC(O-16:1/16:0)	-0.285076	0.305325	-0.933679	0.352174	Statins intake	0.620814	> 0.05
TG	TG(16:0_16:1_18:1)	0.235595	0.252911	0.931537	0.353277	Male	0.621919	> 0.05
TG	TG(16:0_16:1_18:1)	0.257044	0.278527	0.922868	0.35776	Aged	0.622274	> 0.05
TG	TG(15:0/16:0/18:0)	0.100272	0.108275	0.926088	0.35609	Body fat (%)	0.622274	> 0.05
GSL	Hex2Cer(18:1;2/16:0)	0.0808842	0.0875334	0.924039	0.357152	Daily physical activity	0.622274	> 0.05
TG	TG(12:0_16:0_18:2)	0.0762858	0.0825931	0.923634	0.357362	Daily physical activity	0.622274	> 0.05
PC	PC(17:0_18:2)	0.0737325	0.0796665	0.925515	0.356387	Daily physical activity	0.622274	> 0.05
LPC	LPC(16:0)	-0.0740772	0.080199	-0.923667	0.357345	Daily physical activity	0.622274	> 0.05
PC	PC(18:2_20:4)	-0.0903395	0.0972493	-0.928947	0.354612	HbA1c	0.622274	> 0.05
PE	PE(16:0_20:4)	-0.0909581	0.097877	-0.929311	0.354424	HbA1c	0.622274	> 0.05
CE	CE(20:5)	-0.302217	0.326663	-0.925164	0.356569	Statins intake	0.622274	> 0.05
PE-O	PE(O-16:1/20:5)	0.0745155	0.0808614	0.921521	0.35846	Daily physical activity	0.622663	> 0.05
PE	PE(18:1_18:2)	-0.0920603	0.100331	-0.917569	0.360518	Body fat (%)	0.624687	> 0.05
PE	PE(16:0_22:6)	0.3184	0.347049	0.91745	0.36058	Statins intake	0.624687	> 0.05
LPC	LPC(18:3)	-0.0992714	0.10854	-0.914608	0.362065	Body fat (%)	0.624778	> 0.05
PI	PI(36:2)	0.0689612	0.0753461	0.915259	0.361725	Daily physical activity	0.624778	> 0.05
TG	TG(18:1_18:1_22:6)	-0.0910056	0.0994982	-0.914647	0.362045	HbA1c	0.624778	> 0.05
PE	PE(18:0_20:4)	0.324931	0.357332	0.909326	0.364836	Statins intake	0.628729	> 0.05
PE	PE(18:0_20:3)	0.104076	0.115479	0.90125	0.369097	Body fat (%)	0.632026	> 0.05
PC	PC(16:0_16:1)	0.0861512	0.0955018	0.902089	0.368653	Body fat (%)	0.632026	> 0.05
LPC	LPC(15:0)	-0.0943681	0.104723	-0.901122	0.369165	Body fat (%)	0.632026	> 0.05
PC	PC(38:7)	-0.0837608	0.092643	-0.904124	0.367577	HbA1c	0.632026	> 0.05
TG	TG(15:0_16:0_18:1)	0.221626	0.24588	0.901355	0.369041	Male	0.632026	> 0.05
PE-O	PE(O-18:1/20:5)	0.213625	0.237315	0.900175	0.369666	Male	0.632057	> 0.05
PC	PC(35:4)	-0.0755197	0.0840224	-0.898804	0.370394	Daily physical activity	0.632474	> 0.05
TG	TG(15:0_16:0_18:2)	0.0735503	0.0822021	0.89475	0.372549	Daily physical activity	0.635325	> 0.05
TG	TG(16:0_16:0_18:1)	-0.0855256	0.0958479	-0.892306	0.373853	HbA1c	0.636718	> 0.05
TG	TG(12:0_14:0_18:0)	0.073506	0.0827446	0.888349	0.375969	Daily physical activity	0.637592	> 0.05
LPC	LPC(22:6)	-0.0706969	0.0796404	-0.887702	0.376316	Daily physical activity	0.637592	> 0.05
GSL	HexCer(42:1;2)	-0.0781072	0.0879555	-0.888031	0.376139	HbA1c	0.637592	> 0.05
TG	TG(16:0_18:1_22:6)	-0.0846975	0.0954017	-0.887798	0.376264	HbA1c	0.637592	> 0.05
CE	CE(18:2)	-0.238621	0.269595	-0.885106	0.377709	Male	0.639124	> 0.05
PI	PI(34:1)	-0.0901686	0.102257	-0.881781	0.379498	Body fat (%)	0.639669	> 0.05
TG	TG(12:0_16:0_18:2)	0.219153	0.248509	0.881871	0.379449	Male	0.639669	> 0.05
PC	PC(18:0_22:6)	0.293369	0.332395	0.882592	0.379061	Statins intake	0.639669	> 0.05
PC-O	PC(O-18:1/18:2)	0.0676121	0.0767762	0.880639	0.380114	Daily physical activity	0.639883	> 0.05
TG	TG(14:0_18:2_18:2)	0.314377	0.357506	0.87936	0.380804	Statins intake	0.640221	> 0.05
LPI	LPI(20:4)	0.0861033	0.0980435	0.878215	0.381423	Body fat (%)	0.640438	> 0.05
TG	TG(10:0_12:0_16:0)	0.0765897	0.0875187	0.875124	0.383096	Daily physical activity	0.640905	> 0.05
TG	TG(14:0_16:1_18:1)	0.22014	0.251592	0.874986	0.383171	Male	0.640905	> 0.05
Cer	Cer(18:1;2/24:0)	0.195763	0.223542	0.875734	0.382766	Male	0.640905	> 0.05
SM	SM(33:1;2)	-0.0658631	0.0758039	-0.868863	0.386499	Body fat (%)	0.644001	> 0.05
PI	PI(18:0/20:4)	-0.0635309	0.0730057	-0.870218	0.385761	Daily physical activity	0.644001	> 0.05
PC-O	PC(O-38:6)	-0.0752607	0.0865731	-0.869331	0.386244	HbA1c	0.644001	> 0.05
PI	PI(18:0/20:4)	0.0825754	0.0957183	0.862692	0.389871	Body fat (%)	0.647969	> 0.05
PI	PI(36:4)	-0.208133	0.241019	-0.863554	0.389399	Male	0.647969	> 0.05
LPE	LPE(18:0)	-0.0690998	0.0804981	-0.858403	0.392226	Daily physical activity	0.649125	> 0.05
PC	PC(18:0_20:3)	-0.0851174	0.0991186	-0.858743	0.392039	HbA1c	0.649125	> 0.05
TG	TG(18:1_18:1_22:6)	0.223733	0.260818	0.857811	0.392552	Male	0.649125	> 0.05
TG	TG(10:0_16:0_18:2)	0.212022	0.246797	0.859093	0.391847	Male	0.649125	> 0.05
SM	SM(18:1;2/24:0)	0.0674148	0.0787109	0.856486	0.393281	Daily physical activity	0.64951	> 0.05
LPC	LPC(18:0)	-0.285743	0.334881	-0.853266	0.395057	Statins intake	0.65162	> 0.05
PE-O	PE(O-16:1/18:2)	-0.289055	0.339693	-0.85093	0.396349	Statins intake	0.652928	> 0.05
PE	PE(18:0_18:1)	0.219399	0.259556	0.845286	0.399481	Aged	0.654346	> 0.05
PC	PC(16:0_16:0)	-0.0767415	0.0909289	-0.843973	0.400212	Body fat (%)	0.654346	> 0.05
LPC	LPC(22:5)	-0.0864381	0.10222	-0.845606	0.399303	Body fat (%)	0.654346	> 0.05
GSL	HexCer(40:1;2)	0.0667334	0.0790297	0.844409	0.399969	Daily physical activity	0.654346	> 0.05
LPE-O	LPE(O-18:1)	-0.0644965	0.0760356	-0.848241	0.39784	Daily physical activity	0.654346	> 0.05
PC-O	PC(O-38:6)	-0.267433	0.315994	-0.846324	0.398904	Statins intake	0.654346	> 0.05
TG	TG(14:0_18:2_18:3)	-0.0724301	0.0860024	-0.842186	0.401207	Daily physical activity	0.655155	> 0.05
PC	PC(36:6)	0.0637025	0.0758426	0.83993	0.402466	Daily physical activity	0.656391	> 0.05
TG	TG(15:0_16:0_18:2)	-0.287509	0.344392	-0.83483	0.405322	Statins intake	0.660225	> 0.05
PC-O	PC(O-16:1/16:0)	-0.182141	0.219276	-0.83065	0.407671	Male	0.663226	> 0.05
TG	TG(10:0_12:0_14:0)	-0.224007	0.270583	-0.827869	0.409239	Male	0.66495	> 0.05
PC-O	PC(O-37:5)	-0.0698759	0.0845629	-0.826318	0.410115	HbA1c	0.664966	> 0.05
PC	PC(17:0_18:2)	-0.0755367	0.0914432	-0.826051	0.410266	HbA1c	0.664966	> 0.05
LPE	LPE(18:2)	-0.0846062	0.102743	-0.823474	0.411724	Body fat (%)	0.665083	> 0.05
LPC	LPC(14:0)	0.0696741	0.0850055	0.819642	0.413898	Daily physical activity	0.665083	> 0.05
SM	SM(36:1;2)	0.0536168	0.0653269	0.820746	0.413271	Daily physical activity	0.665083	> 0.05
TG	TG(16:1_18:1_18:2)	-0.0700828	0.0849619	-0.824874	0.410932	Daily physical activity	0.665083	> 0.05
TG	TG(14:0_15:0_18:2)	0.202382	0.246657	0.820499	0.413411	Male	0.665083	> 0.05
PC-O	PC(O-38:5)	-0.255787	0.311477	-0.821207	0.413009	Statins intake	0.665083	> 0.05
TG	TG(15:0/16:0/18:0)	-0.284567	0.345988	-0.822477	0.412289	Statins intake	0.665083	> 0.05
PC	PC(18:1_22:6)	-0.197296	0.241914	-0.815561	0.416221	Male	0.667996	> 0.05
PC	PC(18:0_20:5)	-0.277402	0.340887	-0.813766	0.417245	Statins intake	0.668819	> 0.05
CE	CE(18:1)	-0.218617	0.269511	-0.81116	0.418734	Male	0.670384	> 0.05
PE-O	PE(O-18:2/22:6)	0.200609	0.248446	0.807456	0.420856	Male	0.672959	> 0.05
PC	PC(40:4)	-0.0689499	0.0856937	-0.804609	0.422492	Daily physical activity	0.67475	> 0.05
LPC	LPC(20:3)	0.0895939	0.111486	0.803632	0.423055	Body fat (%)	0.674824	> 0.05
PC-O	PC(O-40:5)	-0.204426	0.25585	-0.799008	0.425721	Male	0.67825	> 0.05
TG	TG(10:0_12:0_14:0)	0.299796	0.376766	0.795707	0.427631	Statins intake	0.680463	> 0.05
LPE	LPE(20:4)	-0.0611042	0.0774122	-0.789335	0.431332	Daily physical activity	0.685519	> 0.05
PE	PE(16:0_18:1)	0.213576	0.271822	0.785721	0.433439	Aged	0.685713	> 0.05
TG	TG(16:0_16:1_18:1)	0.0660315	0.0840559	0.785566	0.433529	Daily physical activity	0.685713	> 0.05
SM	SM(42:3;2)	-0.0591434	0.075291	-0.78553	0.433551	HbA1c	0.685713	> 0.05
TG	TG(16:0_17:0_18:1)	-0.0732194	0.093077	-0.786654	0.432894	HbA1c	0.685713	> 0.05
DG	DG(18:1_18:2)	-0.0737397	0.0940132	-0.784355	0.434237	HbA1c	0.685969	> 0.05
PC	PC(35:1)	-0.229046	0.292575	-0.782863	0.43511	Statins intake	0.686518	> 0.05
TG	TG(14:0_18:2_18:3)	0.0767941	0.0987157	0.777931	0.438002	HbA1c	0.689962	> 0.05
PE	PE(18:0_18:1)	-0.069814	0.0899098	-0.77649	0.438849	HbA1c	0.689962	> 0.05
LPC	LPC(20:3)	-0.276608	0.35625	-0.776445	0.438875	Statins intake	0.689962	> 0.05
GSL	HexCer(40:1;2)	-0.183746	0.237787	-0.772733	0.441062	Male	0.691737	> 0.05
PC	PC(17:0/18:1)	-0.246187	0.318521	-0.772907	0.440959	Statins intake	0.691737	> 0.05
PE-P	PE(P-18:0/20:4)	-0.0604727	0.0786139	-0.769237	0.443127	Daily physical activity	0.694144	> 0.05
TG	TG(14:0_15:0_18:2)	0.208208	0.27164	0.766484	0.444757	Aged	0.694742	> 0.05
TG	TG(10:0_12:0_14:0)	0.0791347	0.103223	0.766637	0.444666	HbA1c	0.694742	> 0.05
TG	TG(14:0_18:1_18:2)	-0.0744822	0.0972478	-0.765901	0.445102	HbA1c	0.694742	> 0.05
PC	PC(16:0_22:6)	-0.182695	0.239188	-0.763816	0.44634	Male	0.695843	> 0.05
LPE	LPE(16:0)	-0.0804605	0.105656	-0.761534	0.447697	Body fat (%)	0.696299	> 0.05
PC	PC(18:0_22:6)	-0.0694302	0.0910666	-0.762412	0.447175	HbA1c	0.696299	> 0.05
LPE	LPE(16:0)	-0.0612519	0.0805852	-0.760088	0.448558	Daily physical activity	0.696809	> 0.05
TG	TG(14:0_15:0_18:1)	0.20506	0.270704	0.757507	0.450096	Aged	0.69837	> 0.05
PC	PC(14:0_18:2)	0.0789818	0.104639	0.754806	0.45171	Body fat (%)	0.698861	> 0.05
SM	SM(41:1;2)	-0.0691768	0.0915572	-0.755558	0.45126	Body fat (%)	0.698861	> 0.05
PC	PC(38:2)	0.0576851	0.0764755	0.754295	0.452015	Daily physical activity	0.698861	> 0.05
Cer	Cer(18:2;2/24:0)	0.0569547	0.0756692	0.75268	0.452983	Daily physical activity	0.699529	> 0.05
PE-O	PE(O-16:1/22:5)	-0.24653	0.329644	-0.747868	0.45587	Statins intake	0.703158	> 0.05
LPC	LPC(20:5)	-0.0790189	0.10602	-0.745323	0.457402	Body fat (%)	0.70386	> 0.05
LPE	LPE(22:6)	-0.0572623	0.0767732	-0.745863	0.457076	Daily physical activity	0.70386	> 0.05
PC	PC(18:2_18:2)	-0.0734921	0.0992899	-0.740177	0.460507	HbA1c	0.707807	> 0.05
PC	PC(16:0_22:6)	0.0765959	0.104226	0.734899	0.463705	Body fat (%)	0.710394	> 0.05
SM	SM(34:0;2)	0.0534955	0.0727137	0.735701	0.463218	Daily physical activity	0.710394	> 0.05
Cer	Cer(18:1;2/24:1)	0.151332	0.20601	0.734586	0.463894	Male	0.710394	> 0.05
LPC	LPC(20:2)	-0.263377	0.358915	-0.733815	0.464363	Statins intake	0.710394	> 0.05
PE-P	PE(P-18:0/20:4)	0.0749166	0.103071	0.726843	0.468609	Body fat (%)	0.716052	> 0.05
LPC	LPC(16:1)	-0.0586417	0.080788	-0.725871	0.469203	Daily physical activity	0.716123	> 0.05
LPE	LPE(20:4)	0.234224	0.324325	0.722189	0.471456	Statins intake	0.718723	> 0.05
PC	PC(18:1_20:3)	0.208948	0.291282	0.717339	0.474432	Aged	0.720976	> 0.05
PC-O	PC(O-16:1/16:0)	0.0523331	0.0728772	0.718099	0.473965	Daily physical activity	0.720976	> 0.05
Cer	Cer(18:1;2/24:1)	0.0490383	0.0684683	0.716219	0.475121	Daily physical activity	0.720976	> 0.05
PC	PC(36:6)	0.163433	0.228198	0.716191	0.475139	Male	0.720976	> 0.05
PE-O	PE(O-18:1/20:4)	-0.0544827	0.0762817	-0.714231	0.476345	Daily physical activity	0.72197	> 0.05
LPC	LPC(20:4)	0.0728992	0.102441	0.711619	0.477956	Body fat (%)	0.722664	> 0.05
PE-O	PE(O-16:1/18:1)	-0.0725704	0.102097	-0.710801	0.478461	Body fat (%)	0.722664	> 0.05
PC	PC(14:0_20:4)	-0.177869	0.249886	-0.7118	0.477844	Male	0.722664	> 0.05
PC	PC(38:1)	0.0769836	0.108966	0.706494	0.481126	Body fat (%)	0.724689	> 0.05
SM	SM(38:2;2)	0.0461057	0.065393	0.705056	0.482018	Daily physical activity	0.724689	> 0.05
PE	PE(18:1_18:2)	-0.0621154	0.0878357	-0.707177	0.480703	HbA1c	0.724689	> 0.05
PE	PE(18:0_20:4)	-0.0690632	0.0978988	-0.705455	0.48177	HbA1c	0.724689	> 0.05
PC-O	PC(O-34:2)	0.0464414	0.0661341	0.702231	0.483772	Daily physical activity	0.725161	> 0.05
TG	TG(18:1_18:2_20:1)	-0.0591051	0.0841668	-0.702238	0.483767	Daily physical activity	0.725161	> 0.05
GSL	HexCer(34:1;2)	-0.0575484	0.0819927	-0.701872	0.483995	HbA1c	0.725161	> 0.05
GSL	HexCer(40:1;2)	-0.0634945	0.0907122	-0.699956	0.485187	HbA1c	0.7261	> 0.05
PC	PC(40:4)	0.18025	0.257838	0.69908	0.485732	Male	0.7261	> 0.05
Cer	Cer(18:1;2/22:0)	0.0681776	0.0985303	0.691945	0.490187	Body fat (%)	0.731923	> 0.05
PI	PI(36:4)	-0.0553096	0.0801036	-0.690476	0.491107	Daily physical activity	0.732461	> 0.05
PC	PC(15:0_18:2)	-0.0706082	0.103399	-0.682871	0.495885	Body fat (%)	0.73373	> 0.05
PC	PC(16:0_22:5)	-0.0720729	0.105467	-0.683371	0.49557	Body fat (%)	0.73373	> 0.05
LPC	LPC(20:5)	0.0637574	0.0928163	0.68692	0.493338	HbA1c	0.73373	> 0.05
PC	PC(18:1_22:6)	0.230491	0.336848	0.684258	0.495012	Statins intake	0.73373	> 0.05
PI	PI(18:0/20:4)	-0.209263	0.305864	-0.684173	0.495066	Statins intake	0.73373	> 0.05
PE-O	PE(O-18:1/20:5)	-0.227359	0.330443	-0.688042	0.492634	Statins intake	0.73373	> 0.05
TG	TG(16:0_16:0_18:1)	-0.23915	0.349847	-0.683585	0.495436	Statins intake	0.73373	> 0.05
PE-O	PE(O-16:1/18:1)	0.159163	0.2343	0.679313	0.498129	Male	0.735387	> 0.05
TG	TG(14:0_16:0_18:1)	-0.236345	0.347476	-0.680175	0.497585	Statins intake	0.735387	> 0.05
GSL	HexCer(42:2;2)	-0.182615	0.269752	-0.676972	0.499608	Male	0.736739	> 0.05
LPC	LPC(22:5)	-0.220755	0.326641	-0.675836	0.500327	Statins intake	0.736968	> 0.05
PE	PE(18:1_18:2)	0.170901	0.253568	0.673984	0.5015	Aged	0.737175	> 0.05
PC	PC(18:1_20:3)	0.0775589	0.115253	0.672945	0.502158	Body fat (%)	0.737175	> 0.05
TG	TG(18:0_18:2_20:0)	0.0716626	0.106372	0.6737	0.50168	Body fat (%)	0.737175	> 0.05
SM	SM(40:2;2)	0.0494771	0.0743209	0.665723	0.50675	Daily physical activity	0.743081	> 0.05
TG	TG(16:0_16:0_18:1)	0.0551231	0.083504	0.660125	0.510324	Daily physical activity	0.745907	> 0.05
GSL	HexCer(34:1;2)	0.0471742	0.0714332	0.660397	0.51015	Daily physical activity	0.745907	> 0.05
PC	PC(18:0_20:4)	-0.0585088	0.0886462	-0.660026	0.510387	HbA1c	0.745907	> 0.05
SM	SM(38:2;2)	0.0562811	0.0857371	0.656438	0.512685	Body fat (%)	0.746762	> 0.05
TG	TG(12:0_18:1_18:3)	0.0635635	0.0967613	0.65691	0.512383	HbA1c	0.746762	> 0.05
PE-O	PE(O-16:1/18:1)	-0.214205	0.326245	-0.656576	0.512596	Statins intake	0.746762	> 0.05
TG	TG(14:0_16:0_16:0)	0.0540821	0.0825576	0.655083	0.513555	Daily physical activity	0.747196	> 0.05
PC-O	PC(O-36:4)	-0.0535863	0.0820924	-0.652756	0.515049	Daily physical activity	0.747497	> 0.05
TG	TG(10:0_14:0_16:0)	0.0637214	0.0977184	0.652092	0.515476	HbA1c	0.747497	> 0.05
SM	SM(38:2;2)	0.0490175	0.0750597	0.653048	0.514861	HbA1c	0.747497	> 0.05
TG	TG(14:0_16:0_18:1)	0.162404	0.249547	0.650794	0.51631	Male	0.747878	> 0.05
PE-O	PE(O-18:1/20:5)	0.0510705	0.0788725	0.647507	0.518428	Daily physical activity	0.750115	> 0.05
TG	TG(16:0_18:1_22:5)	0.0663843	0.103021	0.644378	0.520449	Body fat (%)	0.75068	> 0.05
LPE	LPE(18:1)	-0.061794	0.0959823	-0.643806	0.520818	Body fat (%)	0.75068	> 0.05
TG	TG(16:0_18:0_18:1)	0.0530439	0.0826199	0.642023	0.521972	Daily physical activity	0.75068	> 0.05
LPE	LPE(20:3)	0.0530342	0.0827768	0.640689	0.522836	Daily physical activity	0.75068	> 0.05
TG	TG(15:0_16:0_18:1)	-0.0601074	0.0937996	-0.640807	0.522759	HbA1c	0.75068	> 0.05
PE	PE(18:0_20:3)	-0.169874	0.265011	-0.641005	0.522631	Male	0.75068	> 0.05
LPE-O	LPE(O-18:1)	-0.20454	0.318557	-0.642083	0.521933	Statins intake	0.75068	> 0.05
TG	TG(10:0_12:0_16:0)	0.06372	0.100456	0.634307	0.526978	HbA1c	0.755798	> 0.05
PC	PC(14:0_20:4)	0.052545	0.0830506	0.632686	0.528033	Daily physical activity	0.756481	> 0.05
PC	PC(14:0_16:0)	-0.0556482	0.0882332	-0.630695	0.529331	HbA1c	0.756682	> 0.05
PC	PC(15:0/20:3)	-0.0580364	0.0920015	-0.630821	0.529249	HbA1c	0.756682	> 0.05
PC	PC(18:0_20:3)	0.0542788	0.0863534	0.628566	0.530719	Daily physical activity	0.757839	> 0.05
TG	TG(16:0_18:1_18:1)	0.0520826	0.0830648	0.627011	0.531735	Daily physical activity	0.758461	> 0.05
TG	TG(18:1_18:1_18:1)	0.0689254	0.110557	0.623438	0.534073	Body fat (%)	0.759884	> 0.05
TG	TG(18:1_18:3_18:3)	0.0635689	0.101855	0.624113	0.53363	HbA1c	0.759884	> 0.05
PE-O	PE(O-20:1/20:4)	0.189511	0.304277	0.622824	0.534475	Statins intake	0.759884	> 0.05
LPE	LPE(22:6)	0.061916	0.100658	0.615114	0.539539	Body fat (%)	0.760224	> 0.05
SM	SM(34:1;2)	-0.0517273	0.0838298	-0.617051	0.538264	Body fat (%)	0.760224	> 0.05
PE-O	PE(O-18:1/20:5)	-0.0637063	0.10341	-0.616054	0.53892	Body fat (%)	0.760224	> 0.05
PC	PC(18:0_22:6)	-0.0488096	0.0793384	-0.615207	0.539477	Daily physical activity	0.760224	> 0.05
PC	PC(17:0_20:4)	-0.053866	0.0876587	-0.614497	0.539945	HbA1c	0.760224	> 0.05
PE	PE(18:0_22:6)	-0.0589717	0.0953719	-0.618335	0.53742	HbA1c	0.760224	> 0.05
PC	PC(15:0/20:3)	0.149789	0.241167	0.621102	0.535604	Male	0.760224	> 0.05
PC	PC(38:1)	0.215569	0.348195	0.619106	0.536914	Statins intake	0.760224	> 0.05
TG	TG(17:0_18:1_18:1)	0.212602	0.344068	0.617906	0.537702	Statins intake	0.760224	> 0.05
LPC	LPC(18:0)	-0.0640813	0.104799	-0.611468	0.541942	Body fat (%)	0.762215	> 0.05
PC	PC(15:0/20:3)	0.0634697	0.105089	0.603962	0.546905	Body fat (%)	0.768331	> 0.05
TG	TG(18:1_18:1_18:1)	-0.050857	0.0843234	-0.603118	0.547465	Daily physical activity	0.768331	> 0.05
PE-O	PE(O-16:1/22:5)	-0.0473821	0.0786818	-0.602199	0.548075	Daily physical activity	0.768362	> 0.05
PE-O	PE(O-18:1/20:5)	-0.0539856	0.0905318	-0.596316	0.551985	HbA1c	0.773016	> 0.05
PC	PC(16:0_16:0)	0.0412191	0.0693528	0.59434	0.553302	Daily physical activity	0.774031	> 0.05
LPC	LPC(22:6)	0.197983	0.33366	0.593369	0.55395	Statins intake	0.774109	> 0.05
TG	TG(14:0_16:0_18:0)	-0.051961	0.0877346	-0.592252	0.554695	Daily physical activity	0.774323	> 0.05
LPI	LPI(18:1)	-0.141623	0.242082	-0.585019	0.559533	Male	0.780245	> 0.05
PE-O	PE(O-16:1/20:4)	-0.0463511	0.0796403	-0.582006	0.561555	Daily physical activity	0.78223	> 0.05
SM	SM(37:2;2)	0.0382357	0.0672344	0.568692	0.570531	Daily physical activity	0.793888	> 0.05
TG	TG(10:0_18:1_18:2)	0.0461476	0.0815968	0.565557	0.572655	Daily physical activity	0.795997	> 0.05
TG	TG(18:1_18:1_22:6)	0.0633464	0.113652	0.557371	0.578218	Body fat (%)	0.79736	> 0.05
SM	SM(41:2;2)	-0.0465134	0.0835162	-0.556938	0.578513	Body fat (%)	0.79736	> 0.05
PE-O	PE(O-18:1/22:5)	-0.0528419	0.0945958	-0.558608	0.577376	Body fat (%)	0.79736	> 0.05
LPE-O	LPE(O-18:1)	-0.0555629	0.0996907	-0.557353	0.57823	Body fat (%)	0.79736	> 0.05
PC-O	PC(O-37:5)	0.0412775	0.0736723	0.560284	0.576235	Daily physical activity	0.79736	> 0.05
TG	TG(18:0_18:1_20:4)	-0.0458819	0.0818998	-0.56022	0.576279	Daily physical activity	0.79736	> 0.05
PE	PE(18:0_20:4)	-0.0479324	0.0852907	-0.561988	0.575077	Daily physical activity	0.79736	> 0.05
TG	TG(16:0_18:0_18:1)	0.194903	0.346143	0.563071	0.574342	Statins intake	0.79736	> 0.05
TG	TG(18:0_18:1_18:1)	0.0452743	0.082806	0.546752	0.585473	Daily physical activity	0.80441	> 0.05
CE	CE(20:5)	0.0489843	0.0894963	0.547333	0.585074	HbA1c	0.80441	> 0.05
TG	TG(16:0_18:1_18:1)	0.190649	0.348007	0.54783	0.584734	Statins intake	0.80441	> 0.05
PI	PI(34:2)	0.0447685	0.0826126	0.541909	0.588795	Daily physical activity	0.807278	> 0.05
LPE-O	LPE(O-16:1)	-0.176928	0.326268	-0.542278	0.588541	Statins intake	0.807278	> 0.05
PE-O	PE(O-37:1)	-0.0482276	0.0892294	-0.54049	0.58977	Body fat (%)	0.807768	> 0.05
Cer	Cer(18:1;2/24:1)	0.0478564	0.0897693	0.533104	0.594858	Body fat (%)	0.808809	> 0.05
LPC	LPC(18:3)	0.0444763	0.082785	0.537251	0.591999	Daily physical activity	0.808809	> 0.05
TG	TG(17:0_18:1_18:2)	0.0437101	0.0814374	0.536733	0.592356	Daily physical activity	0.808809	> 0.05
PC	PC(18:0_20:5)	-0.043547	0.0813653	-0.535203	0.59341	Daily physical activity	0.808809	> 0.05
SM	SM(41:1;2)	0.0429982	0.0801549	0.536439	0.592558	HbA1c	0.808809	> 0.05
TG	TG(10:0_12:0_16:0)	0.196068	0.366667	0.534732	0.593735	Statins intake	0.808809	> 0.05
TG	TG(12:0_18:1_18:2)	0.188256	0.352926	0.533415	0.594643	Statins intake	0.808809	> 0.05
SM	SM(36:1;2)	0.0455168	0.0856505	0.531425	0.596018	Body fat (%)	0.809544	> 0.05
PE-O	PE(O-18:1/22:5)	-0.0438113	0.0828151	-0.529026	0.597676	HbA1c	0.810159	> 0.05
PC	PC(18:1_20:3)	-0.194815	0.368285	-0.528978	0.597709	Statins intake	0.810159	> 0.05
PC	PC(16:0_22:5)	-0.0486683	0.0923322	-0.5271	0.599009	HbA1c	0.81108	> 0.05
PC-O	PC(O-37:5)	-0.0508112	0.0965923	-0.526038	0.599744	Body fat (%)	0.811237	> 0.05
GSL	Hex2Cer(18:1;2/16:0)	-0.0602495	0.114766	-0.524979	0.600478	Body fat (%)	0.81139	> 0.05
LPC	LPC(22:5)	-0.0468544	0.0894901	-0.52357	0.601455	HbA1c	0.811872	> 0.05
LPC	LPC(20:5)	-0.0420655	0.0808628	-0.520208	0.60379	Daily physical activity	0.814183	> 0.05
TG	TG(14:0_16:0_18:0)	0.150714	0.290717	0.518422	0.605032	Aged	0.815007	> 0.05
GSL	Hex2Cer(18:1;2/16:0)	0.150112	0.29005	0.517537	0.605648	Aged	0.815007	> 0.05
PC	PC(40:8)	-0.04249	0.082632	-0.514208	0.607967	Daily physical activity	0.816448	> 0.05
TG	TG(15:0_18:1_18:2)	0.177106	0.343897	0.514995	0.607418	Statins intake	0.816448	> 0.05
PE-O	PE(O-20:1/20:4)	-0.0485227	0.0952219	-0.509576	0.6112	Body fat (%)	0.816558	> 0.05
PC-O	PC(O-40:5)	-0.0432621	0.0850329	-0.508769	0.611763	Daily physical activity	0.816558	> 0.05
PC-O	PC(O-38:3)	0.0402883	0.0788019	0.511261	0.610023	HbA1c	0.816558	> 0.05
TG	TG(15:0_16:0_18:2)	-0.0481739	0.0943536	-0.510567	0.610507	HbA1c	0.816558	> 0.05
CE	CE(20:5)	-0.120218	0.2346	-0.51244	0.6092	Male	0.816558	> 0.05
LPE	LPE(18:2)	0.16702	0.32831	0.508725	0.611794	Statins intake	0.816558	> 0.05
SM	SM(32:1;2)	-0.0413445	0.0815026	-0.507278	0.612806	Body fat (%)	0.817075	> 0.05
CE	CE(18:1)	-0.149511	0.29681	-0.503727	0.615293	Aged	0.819148	> 0.05
PE-O	PE(O-18:1/20:4)	0.0503337	0.100013	0.503269	0.615614	Body fat (%)	0.819148	> 0.05
SM	SM(39:2;3)	-0.039214	0.0782443	-0.501173	0.617084	HbA1c	0.8202	> 0.05
TG	TG(16:0_18:1_22:6)	0.174233	0.348218	0.500355	0.617658	Statins intake	0.8202	> 0.05
PE	PE(16:0_20:4)	0.178112	0.357253	0.498559	0.61892	Statins intake	0.821041	> 0.05
PC	PC(17:0_18:2)	-0.166076	0.333769	-0.497578	0.619609	Statins intake	0.821123	> 0.05
TG	TG(18:1_18:1_18:2)	0.0541859	0.109663	0.494113	0.622048	Body fat (%)	0.822241	> 0.05
SM	SM(37:1;2)	-0.0432484	0.088238	-0.490133	0.624853	Body fat (%)	0.822241	> 0.05
PC	PC(18:2_18:2)	0.0424925	0.0865027	0.491227	0.624081	Daily physical activity	0.822241	> 0.05
SM	SM(43:2;2)	0.0356781	0.072744	0.490462	0.624622	Daily physical activity	0.822241	> 0.05
TG	TG(18:1_18:2_20:0)	-0.0415991	0.0848257	-0.490407	0.62466	Daily physical activity	0.822241	> 0.05
LPE	LPE(16:0)	-0.118981	0.242468	-0.490708	0.624447	Male	0.822241	> 0.05
PC	PC(38:1)	-0.123357	0.250063	-0.493303	0.622618	Male	0.822241	> 0.05
TG	TG(18:1_18:2_22:6)	0.0547071	0.112516	0.486215	0.627621	Body fat (%)	0.823412	> 0.05
TG	TG(18:0_18:0_18:1)	0.0391256	0.0806198	0.485311	0.628261	Daily physical activity	0.823412	> 0.05
PE-O	PE(O-16:1/22:6)	0.0379794	0.0782283	0.485494	0.628131	Daily physical activity	0.823412	> 0.05
CE	CE(22:6)	-0.156569	0.321838	-0.486484	0.627431	Statins intake	0.823412	> 0.05
SM	SM(43:2;2)	0.147009	0.304767	0.482365	0.630346	Statins intake	0.825317	> 0.05
SM	SM(39:1;3)	0.0394175	0.0824765	0.477924	0.633495	Daily physical activity	0.828612	> 0.05
PE	PE(18:0_18:1)	0.048797	0.1027	0.475142	0.635471	Body fat (%)	0.830365	> 0.05
SM	SM(18:1;2/24:0)	0.111841	0.236828	0.472245	0.637532	Male	0.831495	> 0.05
TG	TG(10:0_18:1_18:2)	0.161404	0.341857	0.472139	0.637607	Statins intake	0.831495	> 0.05
PC	PC(16:0_20:5)	-0.154267	0.32783	-0.470571	0.638724	Statins intake	0.832122	> 0.05
TG	TG(12:0_14:0_16:0)	0.0446738	0.0952342	0.469094	0.639776	HbA1c	0.832664	> 0.05
PE	PE(18:0_20:4)	0.0520087	0.111825	0.465089	0.642634	Body fat (%)	0.833894	> 0.05
PC	PC(14:0_18:2)	-0.042717	0.0916071	-0.466306	0.641765	HbA1c	0.833894	> 0.05
PC	PC(35:4)	0.163784	0.352019	0.465271	0.642504	Statins intake	0.833894	> 0.05
TG	TG(10:0_14:0_18:1)	-0.12522	0.273827	-0.457296	0.64821	Aged	0.837251	> 0.05
LPC	LPC(14:0)	0.0509333	0.111451	0.457001	0.648422	Body fat (%)	0.837251	> 0.05
TG	TG(12:0_18:1_18:2)	0.0387262	0.084239	0.459718	0.646475	Daily physical activity	0.837251	> 0.05
PE	PE(18:0_18:2)	0.0381063	0.0831312	0.458388	0.647428	Daily physical activity	0.837251	> 0.05
LPC	LPC(20:5)	-0.155725	0.338781	-0.459662	0.646515	Statins intake	0.837251	> 0.05
LPE	LPE(18:0)	-0.0420022	0.0923977	-0.45458	0.650158	HbA1c	0.838665	> 0.05
PC-O	PC(O-38:6)	-0.0446961	0.0988884	-0.451985	0.652022	Body fat (%)	0.83996	> 0.05
TG	TG(10:0_12:0_14:0)	0.0405936	0.0899293	0.451395	0.652446	Daily physical activity	0.83996	> 0.05
TG	TG(16:0_17:0_18:1)	-0.152849	0.339733	-0.449909	0.653514	Statins intake	0.840508	> 0.05
Cer	Cer(18:1;2/24:0)	0.0436481	0.0974088	0.448092	0.654821	Body fat (%)	0.841362	> 0.05
LPI	LPI(20:4)	-0.139619	0.313294	-0.445648	0.656581	Statins intake	0.842795	> 0.05
TG	TG(15:0_16:1_18:2)	-0.15462	0.347775	-0.444596	0.65734	Statins intake	0.842941	> 0.05
TG	TG(15:1_18:1_18:2)	-0.042861	0.0966008	-0.443692	0.657992	HbA1c	0.842951	> 0.05
PE-O	PE(O-16:1/22:6)	0.10402	0.235376	0.441931	0.659262	Male	0.843063	> 0.05
TG	TG(14:0_16:0_18:0)	-0.116622	0.263979	-0.441784	0.659368	Male	0.843063	> 0.05
LPE	LPE(20:3)	0.0477926	0.108529	0.440366	0.660392	Body fat (%)	0.843548	> 0.05
PE	PE(18:1_20:4)	-0.0488435	0.112519	-0.43409	0.664932	Body fat (%)	0.845219	> 0.05
PC	PC(18:0_18:2)	0.0348342	0.0799569	0.435663	0.663793	Daily physical activity	0.845219	> 0.05
CE	CE(18:2)	-0.0391531	0.0896012	-0.436971	0.662847	Daily physical activity	0.845219	> 0.05
TG	TG(10:0_14:0_18:1)	0.0412413	0.0948534	0.43479	0.664425	HbA1c	0.845219	> 0.05
SM	SM(40:1;2)	-0.0998641	0.229235	-0.435641	0.663809	Male	0.845219	> 0.05
TG	TG(15:1_18:1_18:2)	-0.0363205	0.0841599	-0.431566	0.666761	Daily physical activity	0.846378	> 0.05
PC	PC(18:2_18:2)	0.156216	0.36241	0.431047	0.667137	Statins intake	0.846378	> 0.05
SM	SM(43:2;2)	0.0400957	0.0953751	0.4204	0.674877	Body fat (%)	0.850405	> 0.05
PC-O	PC(O-42:6)	-0.0460076	0.108613	-0.423591	0.672554	Body fat (%)	0.850405	> 0.05
CE	CE(22:6)	0.0324547	0.0768185	0.422485	0.673358	Daily physical activity	0.850405	> 0.05
TG	TG(16:0_18:2_22:6)	-0.0353072	0.0831511	-0.424615	0.671809	Daily physical activity	0.850405	> 0.05
PC	PC(18:2_20:4)	-0.0355544	0.0847249	-0.419645	0.675427	Daily physical activity	0.850405	> 0.05
PC	PC(16:0_20:4)	0.099981	0.235265	0.424971	0.671549	Male	0.850405	> 0.05
TG	TG(14:0_15:0_18:2)	-0.144112	0.343451	-0.419598	0.675461	Statins intake	0.850405	> 0.05
PI	PI(38:6)	-0.144637	0.344762	-0.419528	0.675513	Statins intake	0.850405	> 0.05
TG	TG(14:0_16:0_16:0)	-0.144125	0.345882	-0.416687	0.677584	Statins intake	0.852192	> 0.05
PC	PC(14:0_20:4)	-0.144546	0.347948	-0.415423	0.678506	Statins intake	0.852533	> 0.05
LPE	LPE(18:0)	-0.0432776	0.105542	-0.410053	0.682432	Body fat (%)	0.854182	> 0.05
LPC	LPC(16:0)	-0.0433876	0.105149	-0.412628	0.680548	Body fat (%)	0.854182	> 0.05
PC	PC(36:6)	-0.0358355	0.087054	-0.411647	0.681266	HbA1c	0.854182	> 0.05
LPC	LPC(16:0)	-0.137862	0.336	-0.410302	0.682249	Statins intake	0.854182	> 0.05
PC	PC(40:8)	0.101502	0.248626	0.40825	0.683752	Male	0.854617	> 0.05
TG	TG(16:0_16:1_18:1)	-0.143608	0.352159	-0.407794	0.684086	Statins intake	0.854617	> 0.05
LPE	LPE(16:0)	0.137371	0.337619	0.406883	0.684753	Statins intake	0.854634	> 0.05
LPC	LPC(18:3)	0.0385373	0.0950227	0.405559	0.685723	HbA1c	0.85503	> 0.05
TG	TG(12:0_18:1_18:2)	0.0386795	0.0966916	0.40003	0.689781	HbA1c	0.856009	> 0.05
TG	TG(12:0_14:0_18:0)	0.0381423	0.0949763	0.401598	0.688629	HbA1c	0.856009	> 0.05
TG	TG(12:0_16:0_18:1)	0.0999738	0.249004	0.401495	0.688705	Male	0.856009	> 0.05
PE	PE(18:0_20:3)	0.148017	0.369009	0.401121	0.688979	Statins intake	0.856009	> 0.05
PE	PE(16:0_18:1)	0.137587	0.343681	0.400333	0.689559	Statins intake	0.856009	> 0.05
PC	PC(17:0_20:4)	0.0393605	0.100128	0.3931	0.69488	Body fat (%)	0.860905	> 0.05
PE	PE(16:0_18:2)	0.0324199	0.0825186	0.392879	0.695042	Daily physical activity	0.860905	> 0.05
PC	PC(18:0_18:1)	-0.040802	0.104672	-0.389808	0.697306	Body fat (%)	0.862892	> 0.05
PE-O	PE(O-16:1/18:2)	-0.0411891	0.106305	-0.387461	0.699039	Body fat (%)	0.864133	> 0.05
PC	PC(16:0_18:3)	0.0344053	0.089187	0.385765	0.700291	HbA1c	0.864133	> 0.05
SM	SM(40:2;2)	-0.0329405	0.0853073	-0.386139	0.700015	HbA1c	0.864133	> 0.05
SM	SM(42:2;2)	0.0274516	0.0716428	0.383173	0.702208	Daily physical activity	0.865681	> 0.05
TG	TG(18:1_18:2_22:6)	-0.037498	0.0985037	-0.380676	0.704056	HbA1c	0.867142	> 0.05
PC	PC(16:0_18:3)	-0.0384324	0.101874	-0.377254	0.706591	Body fat (%)	0.869446	> 0.05
PC	PC(16:0_18:1)	0.0370699	0.0987744	0.375299	0.70804	Body fat (%)	0.869593	> 0.05
PC	PC(38:7)	-0.0303354	0.0807118	-0.375848	0.707633	Daily physical activity	0.869593	> 0.05
TG	TG(10:0_14:0_16:0)	-0.104506	0.282098	-0.370458	0.711635	Aged	0.870738	> 0.05
TG	TG(15:0_16:1_18:2)	0.0308032	0.0830095	0.371081	0.711172	Daily physical activity	0.870738	> 0.05
TG	TG(14:0_16:0_18:1)	-0.0353371	0.0951984	-0.371194	0.711088	HbA1c	0.870738	> 0.05
TG	TG(16:0_18:2_22:6)	-0.0355751	0.0954429	-0.372737	0.709942	HbA1c	0.870738	> 0.05
PE-O	PE(O-18:1/22:5)	-0.0266462	0.0721496	-0.369319	0.712482	Daily physical activity	0.870959	> 0.05
TG	TG(16:0_16:0_18:1)	0.101434	0.276698	0.366586	0.714515	Aged	0.871626	> 0.05
TG	TG(14:0_16:0_16:0)	0.100096	0.273562	0.365899	0.715026	Aged	0.871626	> 0.05
PC	PC(38:7)	-0.0388539	0.105822	-0.367163	0.714085	Body fat (%)	0.871626	> 0.05
PC	PC(18:0_20:5)	-0.0892007	0.244815	-0.36436	0.716172	Male	0.87221	> 0.05
TG	TG(14:0_16:0_18:0)	0.0415875	0.115029	0.361538	0.718275	Body fat (%)	0.873145	> 0.05
SM	SM(34:0;2)	-0.0302386	0.0834626	-0.362301	0.717706	HbA1c	0.873145	> 0.05
PC	PC(38:7)	-0.120823	0.338149	-0.357306	0.721433	Statins intake	0.87617	> 0.05
PC-O	PC(O-40:1)	0.0298315	0.0838073	0.355954	0.722443	Daily physical activity	0.876582	> 0.05
TG	TG(14:0_16:1_18:1)	0.0970349	0.277075	0.350211	0.726738	Aged	0.877723	> 0.05
LPC	LPC(20:2)	0.0300037	0.0856684	0.350231	0.726724	Daily physical activity	0.877723	> 0.05
TG	TG(14:0_15:0_18:1)	0.0862607	0.245807	0.350929	0.726201	Male	0.877723	> 0.05
TG	TG(10:0_16:0_18:2)	0.120815	0.343647	0.351568	0.725723	Statins intake	0.877723	> 0.05
CE	CE(18:1)	-0.132362	0.375275	-0.352707	0.724871	Statins intake	0.877723	> 0.05
PE	PE(16:0_18:1)	0.0373408	0.107553	0.347185	0.729005	Body fat (%)	0.879648	> 0.05
SM	SM(37:2;3)	-0.0182481	0.0532809	-0.342489	0.732528	Daily physical activity	0.882277	> 0.05
TG	TG(12:0_14:0_18:1)	0.0845298	0.246815	0.342482	0.732533	Male	0.882277	> 0.05
LPE	LPE(18:0)	0.0822393	0.242205	0.339544	0.73474	Male	0.884121	> 0.05
PC	PC(40:8)	0.116632	0.346194	0.336897	0.736729	Statins intake	0.8857	> 0.05
PI	PI(38:6)	-0.0359687	0.107891	-0.333378	0.739378	Body fat (%)	0.888068	> 0.05
PC	PC(39:4)	0.0968049	0.291328	0.332288	0.740199	Aged	0.888239	> 0.05
Cer	Cer(18:2;2/24:0)	0.0287405	0.0868549	0.330902	0.741243	HbA1c	0.888676	> 0.05
PC	PC(17:0/18:1)	-0.0328909	0.0996793	-0.329967	0.741948	Body fat (%)	0.888706	> 0.05
TG	TG(14:0_18:2_18:2)	-0.0280195	0.0853322	-0.328358	0.743161	Daily physical activity	0.889346	> 0.05
TG	TG(10:0_14:0_16:0)	0.115808	0.356674	0.32469	0.74593	Statins intake	0.891843	> 0.05
TG	TG(12:0_14:0_16:0)	-0.0885593	0.274926	-0.32212	0.747871	Aged	0.892713	> 0.05
PC	PC(18:0_20:5)	0.0300651	0.0933931	0.32192	0.748023	HbA1c	0.892713	> 0.05
SM	SM(41:2;2)	0.0232916	0.0731153	0.318559	0.750564	HbA1c	0.89493	> 0.05
SM	SM(43:2;2)	0.0694202	0.218875	0.317168	0.751617	Male	0.895193	> 0.05
PC-O	PC(O-40:6)	-0.109174	0.344986	-0.316459	0.752154	Statins intake	0.895193	> 0.05
LPE-O	LPE(O-16:1)	-0.0244034	0.077876	-0.313362	0.7545	Daily physical activity	0.895759	> 0.05
TG	TG(14:0_15:0_18:1)	-0.0293617	0.0937714	-0.313119	0.754684	HbA1c	0.895759	> 0.05
PC	PC(18:0_22:6)	0.0751634	0.238716	0.314865	0.753361	Male	0.895759	> 0.05
PE	PE(18:0_18:2)	-0.0296652	0.0954201	-0.310891	0.756374	HbA1c	0.896951	> 0.05
PC	PC(18:0_22:5)	-0.0281144	0.0908732	-0.309381	0.75752	HbA1c	0.897496	> 0.05
PC	PC(18:0_18:2)	-0.0321368	0.104832	-0.306556	0.759665	Body fat (%)	0.897598	> 0.05
SM	SM(39:2;3)	0.0209625	0.0681675	0.307515	0.758936	Daily physical activity	0.897598	> 0.05
LPE	LPE(18:0)	0.103481	0.337253	0.306834	0.759453	Statins intake	0.897598	> 0.05
PC	PC(15:0_18:1)	-0.0305443	0.100987	-0.302458	0.762779	Body fat (%)	0.899653	> 0.05
CE	CE(18:2)	-0.0311311	0.102847	-0.302695	0.762599	HbA1c	0.899653	> 0.05
PC	PC(16:0_20:5)	0.0270017	0.0898159	0.300634	0.764167	HbA1c	0.899667	> 0.05
PC	PC(18:0_18:2)	-0.0724515	0.240577	-0.301157	0.763769	Male	0.899667	> 0.05
TG	TG(12:0_14:0_18:1)	-0.0782998	0.271815	-0.288063	0.77375	Aged	0.901949	> 0.05
TG	TG(16:0_18:1_22:6)	0.0239628	0.0831152	0.288308	0.773563	Daily physical activity	0.901949	> 0.05
SM	SM(36:2;2)	0.0180387	0.0621309	0.290333	0.772017	Daily physical activity	0.901949	> 0.05
SM	SM(32:2;2)	-0.0167583	0.0574401	-0.291752	0.770934	Daily physical activity	0.901949	> 0.05
PC-O	PC(O-40:1)	0.0283988	0.0961961	0.295218	0.768291	HbA1c	0.901949	> 0.05
TG	TG(10:0_16:0_18:2)	0.0274913	0.0941493	0.291997	0.770748	HbA1c	0.901949	> 0.05
SM	SM(38:1;2)	0.0240449	0.0823724	0.291904	0.770818	HbA1c	0.901949	> 0.05
SM	SM(33:1;2)	0.0192633	0.0663634	0.290269	0.772066	HbA1c	0.901949	> 0.05
LPE	LPE(22:6)	0.0681331	0.230998	0.294951	0.768495	Male	0.901949	> 0.05
PC	PC(16:0_18:0)	0.0610698	0.207179	0.294769	0.768633	Male	0.901949	> 0.05
PC-O	PC(O-37:5)	-0.0886581	0.308656	-0.287239	0.77438	Statins intake	0.901949	> 0.05
GSL	HexCer(42:2;2)	-0.108018	0.37561	-0.287579	0.77412	Statins intake	0.901949	> 0.05
TG	TG(18:1_18:1_22:6)	-0.0247015	0.0866841	-0.28496	0.776122	Daily physical activity	0.903174	> 0.05
SM	SM(40:1;2)	0.0281211	0.0998894	0.281522	0.778751	Body fat (%)	0.905427	> 0.05
PC	PC(37:3)	0.0304606	0.111202	0.273921	0.784574	Body fat (%)	0.910936	> 0.05
PE	PE(16:0_20:4)	-0.0232916	0.0852717	-0.273145	0.785168	Daily physical activity	0.910936	> 0.05
PE-O	PE(O-16:1/20:5)	-0.0923541	0.338776	-0.272611	0.785578	Statins intake	0.910936	> 0.05
PE	PE(18:0_18:2)	0.0945028	0.348285	0.271337	0.786555	Statins intake	0.911262	> 0.05
TG	TG(12:0_16:0_18:2)	-0.0731527	0.27368	-0.267293	0.789661	Aged	0.91405	> 0.05
PC	PC(18:1_20:3)	0.070008	0.264492	0.264689	0.791662	Male	0.915556	> 0.05
Cer	Cer(18:1;2/22:0)	0.0226805	0.0862596	0.262933	0.793012	HbA1c	0.916307	> 0.05
Cer	Cer(18:2;2/24:0)	0.0259223	0.0992103	0.261286	0.794279	Body fat (%)	0.916961	> 0.05
SM	SM(41:1;3)	-0.0239334	0.0922762	-0.259367	0.795756	Body fat (%)	0.917048	> 0.05
LPC	LPC(15:0)	-0.0207659	0.0798737	-0.259985	0.795281	Daily physical activity	0.917048	> 0.05
TG	TG(12:0_16:0_18:2)	0.0892369	0.346031	0.257887	0.796895	Statins intake	0.917552	> 0.05
SM	SM(18:1;2/24:0)	-0.0252612	0.103198	-0.244783	0.807005	Body fat (%)	0.918684	> 0.05
PE	PE(16:0_18:1)	0.0203315	0.0820322	0.247847	0.804638	Daily physical activity	0.918684	> 0.05
PE	PE(18:0_18:1)	0.0191023	0.0783306	0.243868	0.807712	Daily physical activity	0.918684	> 0.05
PE	PE(18:1_18:2)	0.018702	0.0765236	0.244395	0.807304	Daily physical activity	0.918684	> 0.05
SM	SM(34:1;2)	0.0160163	0.0639382	0.250496	0.802593	Daily physical activity	0.918684	> 0.05
SM	SM(34:2;2)	-0.0132959	0.0530953	-0.250416	0.802655	Daily physical activity	0.918684	> 0.05
PC-O	PC(O-42:6)	-0.0207015	0.0828409	-0.249895	0.803057	Daily physical activity	0.918684	> 0.05
TG	TG(17:1_18:1_18:2)	-0.020939	0.0824566	-0.25394	0.799937	Daily physical activity	0.918684	> 0.05
TG	TG(10:0_18:1_18:2)	0.0228566	0.0936589	0.244041	0.807578	HbA1c	0.918684	> 0.05
SM	SM(32:2;2)	-0.0162326	0.0659312	-0.246206	0.805905	HbA1c	0.918684	> 0.05
PE-O	PE(O-16:1/20:5)	-0.0236396	0.0928147	-0.254697	0.799354	HbA1c	0.918684	> 0.05
PE-O	PE(O-18:1/18:2)	0.0568144	0.232695	0.244158	0.807487	Male	0.918684	> 0.05
PI	PI(18:0/20:4)	0.0535698	0.219662	0.243874	0.807707	Male	0.918684	> 0.05
PC-O	PC(O-42:6)	-0.0856294	0.347069	-0.246721	0.805507	Statins intake	0.918684	> 0.05
TG	TG(18:1_18:2_20:1)	0.0264672	0.110352	0.239844	0.810823	Body fat (%)	0.919836	> 0.05
TG	TG(15:0_18:1_18:2)	0.0196862	0.0820839	0.23983	0.810834	Daily physical activity	0.919836	> 0.05
PC	PC(35:4)	-0.0231774	0.096443	-0.240322	0.810453	HbA1c	0.919836	> 0.05
PC-O	PC(O-36:4)	0.025211	0.107632	0.234234	0.815166	Body fat (%)	0.923296	> 0.05
PC	PC(38:2)	0.0234693	0.100267	0.234067	0.815296	Body fat (%)	0.923296	> 0.05
PC	PC(40:8)	-0.022063	0.0948471	-0.232617	0.816419	HbA1c	0.923768	> 0.05
LPC	LPC(18:2)	-0.0186843	0.0822962	-0.227037	0.820747	Daily physical activity	0.925635	> 0.05
TG	TG(12:0_16:0_18:2)	0.0217458	0.0948024	0.22938	0.818928	HbA1c	0.925635	> 0.05
TG	TG(12:0_14:0_18:1)	0.0214386	0.0941562	0.227692	0.820238	HbA1c	0.925635	> 0.05
PE-O	PE(O-16:1/22:6)	-0.0743453	0.327744	-0.226839	0.8209	Statins intake	0.925635	> 0.05
TG	TG(10:0_12:0_16:0)	0.0258866	0.114746	0.225598	0.821863	Body fat (%)	0.925923	> 0.05
PE	PE(16:0_20:4)	-0.0251171	0.1118	-0.22466	0.822591	Body fat (%)	0.925946	> 0.05
PE	PE(16:0_22:6)	-0.0181477	0.0828362	-0.219079	0.826927	Daily physical activity	0.930026	> 0.05
PC	PC(16:0_18:2)	-0.0219397	0.100716	-0.217836	0.827893	Body fat (%)	0.930313	> 0.05
LPE	LPE(18:2)	0.0166916	0.0783635	0.213002	0.831654	Daily physical activity	0.932617	> 0.05
PC	PC(37:3)	-0.0206828	0.0973534	-0.212451	0.832083	HbA1c	0.932617	> 0.05
PE-O	PE(O-18:1/22:6)	-0.0692423	0.325012	-0.213046	0.83162	Statins intake	0.932617	> 0.05
SM	SM(42:3;2)	-0.0136374	0.0655945	-0.207905	0.835624	Daily physical activity	0.935784	> 0.05
PE-O	PE(O-18:1/22:6)	0.0160504	0.0775761	0.206898	0.836408	Daily physical activity	0.935861	> 0.05
LPC	LPC(22:6)	0.0212994	0.104417	0.203984	0.83868	Body fat (%)	0.9368	> 0.05
SM	SM(43:2;2)	0.0170783	0.0834974	0.204537	0.838249	HbA1c	0.9368	> 0.05
PE-O	PE(O-16:1/22:5)	0.0202822	0.10316	0.196609	0.844436	Body fat (%)	0.937035	> 0.05
PC-O	PC(O-36:5)	0.0152089	0.0778064	0.195471	0.845325	Daily physical activity	0.937035	> 0.05
PE	PE(18:0_22:6)	-0.0162402	0.0830892	-0.195455	0.845338	Daily physical activity	0.937035	> 0.05
TG	TG(10:0_14:0_18:1)	0.0498363	0.248643	0.200433	0.84145	Male	0.937035	> 0.05
TG	TG(14:0_18:1_18:2)	0.0717224	0.354956	0.20206	0.840181	Statins intake	0.937035	> 0.05
PE-P	PE(P-18:0/20:4)	0.064489	0.32936	0.195801	0.845067	Statins intake	0.937035	> 0.05
PC-O	PC(O-36:5)	-0.0637578	0.325976	-0.19559	0.845232	Statins intake	0.937035	> 0.05
TG	TG(12:0_16:0_18:1)	-0.069097	0.346719	-0.199288	0.842344	Statins intake	0.937035	> 0.05
TG	TG(14:0_16:0_18:0)	-0.0736517	0.367571	-0.200374	0.841496	Statins intake	0.937035	> 0.05
LPI	LPI(18:1)	-0.0155666	0.080457	-0.193478	0.846882	Daily physical activity	0.937246	> 0.05
CE	CE(20:4)	0.0187804	0.0971179	0.193378	0.84696	HbA1c	0.937246	> 0.05
LPC	LPC(16:1)	-0.0202563	0.105922	-0.191238	0.848633	Body fat (%)	0.938144	> 0.05
PE	PE(16:0_18:2)	-0.0205115	0.108191	-0.189586	0.849924	Body fat (%)	0.938144	> 0.05
TG	TG(14:0_16:1_18:1)	-0.0182008	0.0959785	-0.189634	0.849887	HbA1c	0.938144	> 0.05
TG	TG(10:0_12:0_14:0)	0.0541277	0.297989	0.181643	0.856141	Aged	0.94054	> 0.05
PE-O	PE(O-18:1/22:6)	0.0186054	0.101711	0.182925	0.855137	Body fat (%)	0.94054	> 0.05
TG	TG(14:0_18:1_18:2)	0.0154203	0.0847236	0.182007	0.855856	Daily physical activity	0.94054	> 0.05
LPC	LPC(20:3)	-0.0153384	0.0850322	-0.180383	0.857128	Daily physical activity	0.94054	> 0.05
PE	PE(18:1_20:4)	-0.0156576	0.0858201	-0.182447	0.855512	Daily physical activity	0.94054	> 0.05
PC-O	PC(O-38:4)	-0.044229	0.245002	-0.180525	0.857017	Male	0.94054	> 0.05
PC	PC(18:2_20:4)	-0.0649121	0.354962	-0.182871	0.85518	Statins intake	0.94054	> 0.05
PC	PC(14:0_20:4)	0.0163172	0.0953276	0.171169	0.864353	HbA1c	0.946252	> 0.05
TG	TG(15:0/16:0/18:0)	-0.0163735	0.0947908	-0.172733	0.863125	HbA1c	0.946252	> 0.05
TG	TG(15:0/16:0/18:0)	0.0424841	0.248479	0.170977	0.864504	Male	0.946252	> 0.05
LPE-O	LPE(O-16:1)	0.0173608	0.102104	0.170031	0.865246	Body fat (%)	0.946272	> 0.05
TG	TG(12:0_16:0_18:1)	-0.044597	0.274225	-0.162629	0.871059	Aged	0.947267	> 0.05
TG	TG(18:1_18:3_18:3)	-0.018964	0.116344	-0.162999	0.870768	Body fat (%)	0.947267	> 0.05
PC-O	PC(O-38:5)	0.0121821	0.0743455	0.163858	0.870094	Daily physical activity	0.947267	> 0.05
CE	CE(18:1)	0.0166989	0.102814	0.162418	0.871225	HbA1c	0.947267	> 0.05
TG	TG(12:0_14:0_18:0)	0.0408083	0.248965	0.163912	0.870051	Male	0.947267	> 0.05
SM	SM(39:1;3)	-0.0405465	0.248158	-0.16339	0.870462	Male	0.947267	> 0.05
CE	CE(20:4)	-0.0592686	0.354482	-0.167198	0.86747	Statins intake	0.947267	> 0.05
TG	TG(14:0_16:0_18:1)	0.0442464	0.274823	0.160999	0.87234	Aged	0.947692	> 0.05
LPC	LPC(18:1)	-0.0540918	0.340625	-0.158801	0.874068	Statins intake	0.948781	> 0.05
PC-O	PC(O-40:6)	0.0125633	0.0823438	0.152572	0.878969	Daily physical activity	0.952007	> 0.05
TG	TG(18:0_18:2_20:0)	-0.0123521	0.0811313	-0.152248	0.879224	Daily physical activity	0.952007	> 0.05
LPC	LPC(17:0)	0.0132846	0.0871019	0.152517	0.879012	HbA1c	0.952007	> 0.05
SM	SM(32:1;2)	-0.0107692	0.0713525	-0.15093	0.880262	HbA1c	0.952343	> 0.05
PC	PC(18:2_20:4)	-0.016554	0.111083	-0.149024	0.881762	Body fat (%)	0.953117	> 0.05
TG	TG(16:0_18:1_18:2)	-0.0123498	0.0833489	-0.14817	0.882435	Daily physical activity	0.953117	> 0.05
PC-O	PC(O-40:5)	-0.016304	0.111487	-0.146241	0.883954	Body fat (%)	0.95397	> 0.05
TG	TG(12:0_14:0_16:0)	0.0357335	0.249641	0.14314	0.886398	Male	0.955819	> 0.05
Cer	Cer(18:1;2/24:1)	-0.0110717	0.0785896	-0.14088	0.888179	HbA1c	0.956951	> 0.05
PC	PC(18:1_22:6)	-0.011234	0.0804013	-0.139724	0.889091	Daily physical activity	0.957145	> 0.05
LPE	LPE(18:1)	0.010014	0.0732071	0.13679	0.891405	Daily physical activity	0.958847	> 0.05
PC-O	PC(O-36:2)	0.0113211	0.0839226	0.1349	0.892897	Daily physical activity	0.958874	> 0.05
TG	TG(12:0_14:0_18:1)	-0.0465875	0.343672	-0.135558	0.892377	Statins intake	0.958874	> 0.05
TG	TG(18:1_18:3_18:3)	0.0367821	0.294039	0.125093	0.90064	Aged	0.959441	> 0.05
Cer	Cer(18:1;2/23:0)	0.0118789	0.0913037	0.130103	0.896683	Body fat (%)	0.959441	> 0.05
Cer	Cer(18:1;2/16:0)	0.0117353	0.089822	0.130651	0.896251	Body fat (%)	0.959441	> 0.05
PE-O	PE(O-18:2/22:6)	-0.0138061	0.108261	-0.127527	0.898718	Body fat (%)	0.959441	> 0.05
PC	PC(16:0_20:5)	0.0100071	0.0782488	0.127889	0.898432	Daily physical activity	0.959441	> 0.05
PC	PC(16:0_18:0)	0.00895692	0.0688567	0.130081	0.896701	Daily physical activity	0.959441	> 0.05
GSL	Hex2Cer(18:1;2/16:0)	0.0123974	0.100473	0.12339	0.901986	HbA1c	0.959441	> 0.05
LPC	LPC(16:1)	-0.0300156	0.243078	-0.123481	0.901914	Male	0.959441	> 0.05
PC	PC(18:2_18:2)	-0.0321575	0.260272	-0.123553	0.901857	Male	0.959441	> 0.05
PC	PC(37:3)	-0.0323452	0.255196	-0.126746	0.899334	Male	0.959441	> 0.05
TG	TG(10:0_14:0_18:1)	0.0430048	0.346217	0.124214	0.901335	Statins intake	0.959441	> 0.05
PE-O	PE(O-18:1/20:4)	-0.0393365	0.319588	-0.123085	0.902227	Statins intake	0.959441	> 0.05
PC	PC(18:0_22:5)	0.0125351	0.1038	0.120762	0.904063	Body fat (%)	0.960613	> 0.05
TG	TG(10:0_12:0_16:0)	-0.0312704	0.263329	-0.11875	0.905654	Male	0.961522	> 0.05
TG	TG(12:0_14:0_18:0)	-0.0296694	0.274182	-0.108211	0.913993	Aged	0.96298	> 0.05
TG	TG(10:0_16:0_18:2)	-0.0298104	0.271795	-0.10968	0.91283	Aged	0.96298	> 0.05
PE-O	PE(O-16:1/20:5)	0.0116483	0.106018	0.109871	0.912679	Body fat (%)	0.96298	> 0.05
TG	TG(18:1_18:2_20:4)	-0.0114262	0.1058	-0.107998	0.914161	Body fat (%)	0.96298	> 0.05
PE	PE(16:0_22:6)	-0.0122265	0.108607	-0.112575	0.910538	Body fat (%)	0.96298	> 0.05
PI	PI(34:2)	-0.0123195	0.108314	-0.113739	0.909617	Body fat (%)	0.96298	> 0.05
CE	CE(20:5)	-0.00884367	0.0779704	-0.113423	0.909867	Daily physical activity	0.96298	> 0.05
SM	SM(36:2;2)	-0.00817642	0.0713154	-0.114651	0.908896	HbA1c	0.96298	> 0.05
SM	SM(40:1;2)	-0.00941865	0.0874495	-0.107704	0.914394	HbA1c	0.96298	> 0.05
TG	TG(10:0_14:0_16:0)	0.0271141	0.256153	0.105851	0.915861	Male	0.96298	> 0.05
PE	PE(16:0_18:2)	0.0367184	0.345719	0.106209	0.915578	Statins intake	0.96298	> 0.05
TG	TG(16:0_17:1_18:1)	-0.0374235	0.342019	-0.109419	0.913036	Statins intake	0.96298	> 0.05
PC	PC(16:0_20:5)	-0.0237629	0.235438	-0.100931	0.919758	Male	0.965525	> 0.05
TG	TG(14:0_16:1_18:1)	-0.0355027	0.350323	-0.101343	0.919432	Statins intake	0.965525	> 0.05
SM	SM(42:3;2)	-0.00834781	0.0860014	-0.0970659	0.922821	Body fat (%)	0.96671	> 0.05
PC-O	PC(O-38:4)	-0.00795664	0.0814274	-0.0977145	0.922307	Daily physical activity	0.96671	> 0.05
TG	TG(15:0/16:0/18:0)	-0.00798652	0.082583	-0.096709	0.923104	Daily physical activity	0.96671	> 0.05
TG	TG(14:0_18:2_18:2)	0.00906765	0.0979464	0.0925776	0.926379	HbA1c	0.969364	> 0.05
TG	TG(14:0_15:0_18:2)	-0.00844777	0.0940958	-0.0897784	0.928599	HbA1c	0.97091	> 0.05
TG	TG(12:0_18:1_18:3)	-0.00738291	0.0842997	-0.0875793	0.930344	Daily physical activity	0.971957	> 0.05
GSL	HexCer(42:2;2)	0.00746885	0.0896534	0.0833081	0.933733	Daily physical activity	0.973941	> 0.05
LPC	LPC(18:0)	-0.00767798	0.0917478	-0.0836857	0.933433	HbA1c	0.973941	> 0.05
TG	TG(12:0_18:1_18:3)	0.02274	0.279335	0.0814076	0.935241	Aged	0.974083	> 0.05
Cer	Cer(18:1;2/16:0)	-0.0167504	0.206131	-0.0812608	0.935358	Male	0.974083	> 0.05
PC	PC(18:0_20:5)	-0.00840759	0.106679	-0.0788123	0.937301	Body fat (%)	0.97533	> 0.05
SM	SM(38:1;2)	-0.00722747	0.0940901	-0.0768144	0.938888	Body fat (%)	0.976204	> 0.05
TG	TG(12:0_14:0_18:0)	-0.025798	0.346665	-0.0744177	0.940791	Statins intake	0.977406	> 0.05
PC	PC(14:0_16:0)	0.00694701	0.100785	0.0689292	0.94515	Body fat (%)	0.978589	> 0.05
SM	SM(37:2;2)	0.00634765	0.0881514	0.0720085	0.942704	Body fat (%)	0.978589	> 0.05
PE-O	PE(O-18:2/22:6)	0.00549549	0.0825721	0.0665538	0.947038	Daily physical activity	0.978589	> 0.05
LPC	LPC(18:1)	-0.00553137	0.0813029	-0.0680341	0.945861	Daily physical activity	0.978589	> 0.05
TG	TG(14:0_16:0_16:0)	0.00624805	0.0947617	0.0659343	0.94753	HbA1c	0.978589	> 0.05
PC	PC(37:2)	-0.00602233	0.0920131	-0.0654508	0.947914	HbA1c	0.978589	> 0.05
LPC	LPC(14:0)	0.0170501	0.255768	0.0666626	0.946951	Male	0.978589	> 0.05
LPC	LPC(17:0)	-0.0225081	0.317924	-0.070797	0.943666	Statins intake	0.978589	> 0.05
SM	SM(36:1;2)	-0.00467212	0.0749838	-0.0623084	0.950411	HbA1c	0.97962	> 0.05
Cer	Cer(18:1;2/24:0)	-0.00534372	0.0852778	-0.0626625	0.95013	HbA1c	0.97962	> 0.05
PC-O	PC(O-40:6)	0.00638214	0.107961	0.059115	0.95295	Body fat (%)	0.980691	> 0.05
GSL	HexCer(42:2;2)	0.0061697	0.102906	0.0599545	0.952283	HbA1c	0.980691	> 0.05
TG	TG(18:1_18:2_18:2)	-0.00641587	0.111895	-0.0573385	0.954362	Body fat (%)	0.981373	> 0.05
PE	PE(18:0_18:1)	-0.0128959	0.235684	-0.0547171	0.956447	Male	0.982743	> 0.05
PI	PI(38:6)	-0.00396211	0.0822904	-0.0481479	0.961671	Daily physical activity	0.985797	> 0.05
TG	TG(12:0_16:0_18:1)	0.00458847	0.0949911	0.0483042	0.961547	HbA1c	0.985797	> 0.05
TG	TG(15:0_16:1_18:2)	-0.00458656	0.0952803	-0.0481375	0.961679	HbA1c	0.985797	> 0.05
TG	TG(12:0_18:1_18:2)	0.0127967	0.279134	0.0458441	0.963504	Aged	0.986525	> 0.05
LPE	LPE(20:4)	0.00450648	0.101496	0.0444008	0.964652	Body fat (%)	0.986525	> 0.05
PC-O	PC(O-36:5)	-0.00462422	0.102012	-0.04533	0.963913	Body fat (%)	0.986525	> 0.05
TG	TG(18:1_18:2_18:3)	-0.00482138	0.113016	-0.0426611	0.966036	Body fat (%)	0.987168	> 0.05
TG	TG(10:0_12:0_16:0)	-0.0105266	0.290001	-0.0362983	0.971099	Aged	0.989251	> 0.05
PC-O	PC(O-38:6)	-0.00281511	0.0754236	-0.037324	0.970283	Daily physical activity	0.989251	> 0.05
Cer	Cer(18:1;2/23:0)	-0.00760747	0.209531	-0.0363071	0.971092	Male	0.989251	> 0.05
PC-O	PC(O-40:1)	-0.0134795	0.351118	-0.0383903	0.969435	Statins intake	0.989251	> 0.05
TG	TG(18:1_18:2_18:3)	-0.0032787	0.0989412	-0.0331378	0.973615	HbA1c	0.990271	> 0.05
TG	TG(12:0_14:0_16:0)	0.0116321	0.347607	0.0334635	0.973356	Statins intake	0.990271	> 0.05
PE-O	PE(O-18:2/22:6)	0.0103601	0.345943	0.0299474	0.976154	Statins intake	0.992082	> 0.05
TG	TG(10:0_18:1_18:2)	-0.00353192	0.270379	-0.0130629	0.989597	Aged	0.994658	> 0.05
PC	PC(16:0_20:5)	0.00170808	0.102592	0.0166492	0.986742	Body fat (%)	0.994658	> 0.05
TG	TG(18:1_18:2_20:0)	0.00145833	0.111216	0.0131126	0.989558	Body fat (%)	0.994658	> 0.05
PE	PE(18:0_18:2)	0.00143577	0.108994	0.0131729	0.98951	Body fat (%)	0.994658	> 0.05
PC-O	PC(O-38:5)	0.000806107	0.0974749	0.0082699	0.993414	Body fat (%)	0.994658	> 0.05
SM	SM(42:2;2)	-0.00173162	0.0939313	-0.0184349	0.98532	Body fat (%)	0.994658	> 0.05
PC	PC(16:0_22:6)	0.000665457	0.0794951	0.00837105	0.993334	Daily physical activity	0.994658	> 0.05
LPC	LPC(14:0)	0.00210007	0.0975715	0.0215234	0.982861	HbA1c	0.994658	> 0.05
TG	TG(16:1_18:2_18:2)	0.0020485	0.0988869	0.0207156	0.983504	HbA1c	0.994658	> 0.05
TG	TG(14:0_16:0_18:0)	0.00135309	0.100704	0.0134363	0.9893	HbA1c	0.994658	> 0.05
LPC	LPC(15:0)	0.000973813	0.0916811	0.0106217	0.991541	HbA1c	0.994658	> 0.05
SM	SM(41:1;3)	-0.000619012	0.0807843	-0.00766252	0.993898	HbA1c	0.994658	> 0.05
SM	SM(39:1;3)	-0.00111879	0.0946686	-0.0118179	0.990589	HbA1c	0.994658	> 0.05
PE	PE(18:0_20:3)	-0.00188511	0.101098	-0.0186464	0.985151	HbA1c	0.994658	> 0.05
PC	PC(16:0_20:3)	0.00260421	0.256791	0.0101414	0.991924	Male	0.994658	> 0.05
TG	TG(14:0_16:0_16:0)	-0.00413103	0.248402	-0.0166304	0.986757	Male	0.994658	> 0.05
LPI	LPI(18:1)	0.00684403	0.337081	0.0203038	0.983832	Statins intake	0.994658	> 0.05
PE-O	PE(O-16:1/20:4)	0.00364519	0.33366	0.0109249	0.9913	Statins intake	0.994658	> 0.05
LPC	LPC(18:2)	0.00308786	0.344787	0.00895584	0.992868	Statins intake	0.994658	> 0.05
LPE	LPE(20:3)	0.00302796	0.3468	0.00873114	0.993047	Statins intake	0.994658	> 0.05
PC	PC(35:4)	-0.000102197	0.25281	-0.000404244	0.999678	Male	0.999678	> 0.05
