# Supplementary material for: Metabolic View on Human Healthspan: A Lipidome-Wide Association Study
Source: Metabolites. 2021 Apr 30;11(5):287. doi: 10.3390/metabo11050287 (PMC8146132; doi:10.3390/metabo11050287)
Supplement: Supplementary file 1 [file metabolites-11-00287-s001.zip › metabolites-1191027-supp-final/Table_S5.xlsx]

## Sheet: Posthoc tests subclasses
Lipid_ID	mean_diff_age_f	mean_diff_age_m	mean_diff_sex_y	mean_diff_sex_o	p_mean_diff_age_f	p_mean_diff_age_m	p_mean_diff_sex_y	p_mean_diff_sex_a	p_val_age_f_adj	p_val_age_m_adj	p_val_sex_y_adj	p_val_sex_a_adj	p_val_age_f_adj_cat	p_val_age_m_adj_cat	p_val_sex_y_adj_cat	p_val_sex_a_adj_cat	Percentage_difference_aged_vs_young_female	Percentage_difference_aged_vs_young_male	Percentage_difference_female_vs_male_young	Percentage_difference_female_vs_male_aged
DG	0.396972	0.172182	-0.833119	-0.608329	0.15453	0.537286	0.00120496	0.0114989	0.20604	0.573105	0.0042843	0.031997	> 0.05	> 0.05	≤ 0.01	≤ 0.05	31.6742	12.6761	-43.8686	-34.4044
TG	0.449333	0.251043	-0.75934	-0.561051	0.108138	0.369729	0.00312583	0.0197843	0.157292	0.425885	0.00952633	0.0468961	> 0.05	> 0.05	≤ 0.01	≤ 0.05	36.5408	19.0068	-40.9234	-32.2192
PC-O	1.12262	0.557107	-0.0493032	0.516209	2.61938e-05	0.03308	0.833394	0.0207587	0.000119743	0.0705706	0.833394	0.0474485	≤ 0.001	> 0.05	> 0.05	≤ 0.05	117.742	47.1316	-3.3597	43.0192
PC	1.22585	1.09099	0.199727	0.334581	1.90557e-06	2.04947e-05	0.372649	0.114371	1.35507e-05	0.000100897	0.425885	0.162661	≤ 0.0001	≤ 0.001	> 0.05	> 0.05	133.893	113.021	14.8481	26.1011
LPC	1.31098	0.555629	-0.586494	0.168853	2.52686e-06	0.0397525	0.0166963	0.460479	1.47931e-05	0.076621	0.0410987	0.508115	≤ 0.0001	> 0.05	≤ 0.05	> 0.05	148.109	46.9809	-33.404	12.4165
PE-O	1.38194	0.445246	-0.479097	0.4576	2.82341e-07	0.0847191	0.0407049	0.0381995	3.01163e-06	0.131912	0.076621	0.076621	≤ 0.0001	> 0.05	> 0.05	> 0.05	160.619	36.1546	-28.2573	37.3255
PE	0.521109	0.646344	0.487279	0.362044	0.0655921	0.0234044	0.0580496	0.134293	0.104947	0.0516512	0.0952609	0.182868	> 0.05	> 0.05	> 0.05	> 0.05	43.5058	56.5197	40.1798	28.5245
PE-P	1.1209	-0.0564252	-0.750319	0.42701	3.25597e-05	0.829537	0.00188247	0.0577013	0.000138922	0.833394	0.00602391	0.0952609	≤ 0.001	> 0.05	≤ 0.01	> 0.05	117.483	-3.8356	-40.5528	34.4445
LPE	1.08907	0.409079	-0.319145	0.360846	4.5446e-05	0.116969	0.175736	0.104969	0.000171091	0.162739	0.224942	0.156232	≤ 0.001	> 0.05	> 0.05	> 0.05	112.737	32.7838	-19.8455	28.4179
LPE-O	1.49141	0.514205	-0.674476	0.302728	2.98561e-08	0.0450382	0.0039345	0.164703	3.82158e-07	0.0800678	0.0114458	0.215123	≤ 0.0001	> 0.05	≤ 0.05	> 0.05	181.164	42.8207	-37.344	23.3475
PI	1.42732	1.18917	0.185441	0.423594	2.83492e-08	2.77371e-06	0.399778	0.0426878	3.82158e-07	1.47931e-05	0.448873	0.0780577	≤ 0.0001	≤ 0.0001	> 0.05	> 0.05	168.947	128.021	13.7165	34.1265
LPI	1.24856	0.836543	-0.216781	0.195236	2.63264e-06	0.00134143	0.349439	0.37139	1.47931e-05	0.00451848	0.421964	0.425885	≤ 0.0001	≤ 0.01	> 0.05	> 0.05	137.604	78.5765	-13.9517	14.4911
Cer	1.41046	1.22736	-0.140176	0.0429159	1.52049e-08	6.51825e-07	0.510199	0.830557	3.24372e-07	5.95954e-06	0.553436	0.833394	≤ 0.0001	≤ 0.0001	> 0.05	> 0.05	165.821	134.139	-9.25913	3.01939
GSL	1.07691	1.32541	0.304294	0.0557951	4.53985e-05	8.43901e-07	0.19156	0.798904	0.000171091	6.7512e-06	0.235767	0.833394	≤ 0.001	≤ 0.0001	> 0.05	> 0.05	110.951	150.603	23.4814	3.94318
SM	1.40349	1.29079	0.333404	0.446107	9.11757e-10	1.4336e-08	0.0865673	0.0155819	5.83524e-08	3.24372e-07	0.131912	0.0398896	≤ 0.0001	≤ 0.0001	> 0.05	≤ 0.05	164.541	144.662	25.9983	36.2359
CE	0.721916	0.60014	0.350849	0.472625	0.0130676	0.039176	0.180408	0.0565141	0.0348468	0.076621	0.226394	0.0952609	≤ 0.05	> 0.05	> 0.05	> 0.05	64.9371	51.5864	27.5311	38.7632
