# Supplementary material for: Metabolic View on Human Healthspan: A Lipidome-Wide Association Study
Source: Metabolites. 2021 Apr 30;11(5):287. doi: 10.3390/metabo11050287 (PMC8146132; doi:10.3390/metabo11050287)
Supplement: Supplementary file 1 [file metabolites-11-00287-s001.zip › metabolites-1191027-supp-final/Table_S6.xlsx]

## Sheet: Posthoc test species
Lipid_subclass	Lipid_ID	mean_diff_age_f	mean_diff_age_m	mean_diff_sex_y	mean_diff_sex_o	p_mean_diff_age_f	p_mean_diff_age_m	p_mean_diff_sex_y	p_mean_diff_sex_a	p_val_age_f_adj	p_val_age_m_adj	p_val_sex_y_adj	p_val_sex_a_adj	p_val_age_f_adj_cat	p_val_age_m_adj_cat	p_val_sex_y_adj_cat	p_val_sex_a_adj_cat	Percentage_difference_aged_vs_young_female	Percentage_difference_aged_vs_young_male	Percentage_difference_female_vs_male_young	Percentage_difference_female_vs_male_aged
CE	CE(18:1)	-0.0297064	-0.0353021	0.0434371	0.0490328	0.615293	0.552086	0.418734	0.333255	0.705968	0.651446	0.526132	0.440301	> 0.05	> 0.05	> 0.05	> 0.05	-2.03804	-2.41726	3.05662	3.45711
CE	CE(18:2)	0.0598854	0.0523445	0.0314082	0.038949	0.127816	0.184512	0.377709	0.246475	0.213108	0.281364	0.490853	0.350042	> 0.05	> 0.05	> 0.05	> 0.05	4.2383	3.69487	2.20092	2.73651
CE	CE(20:4)	0.1603	0.056283	0.128794	0.232811	0.0418525	0.473672	0.0712822	0.000666166	0.0924211	0.577681	0.138746	0.00320938	> 0.05	> 0.05	> 0.05	≤ 0.01	11.752	3.97834	9.33792	17.5123
CE	CE(20:5)	0.480211	0.386343	0.0463632	0.140232	3.89459e-06	0.000175672	0.6092	0.102585	3.65171e-05	0.000988295	0.701746	0.179627	≤ 0.0001	≤ 0.001	> 0.05	> 0.05	39.4948	30.7076	3.26585	10.2082
CE	CE(22:6)	0.354434	0.396055	0.11644	0.0748192	1.03687e-05	1.13571e-06	0.0994455	0.260216	8.86423e-05	1.35663e-05	0.175895	0.363635	≤ 0.0001	≤ 0.0001	> 0.05	> 0.05	27.8484	31.5905	8.40569	5.32291
Cer	Cer(18:1;2/16:0)	0.384467	0.347109	0.00426343	0.0416212	6.93299e-10	1.9392e-08	0.935358	0.401665	5.03798e-08	7.04576e-07	0.953955	0.512814	≤ 0.0001	≤ 0.0001	> 0.05	> 0.05	30.5377	27.2009	0.295956	2.92698
Cer	Cer(18:1;2/22:0)	0.287229	0.23626	-0.0544484	-0.00347936	2.41309e-06	9.04095e-05	0.30516	0.944483	2.41343e-05	0.00055519	0.413841	0.958777	≤ 0.0001	≤ 0.001	> 0.05	> 0.05	22.0294	17.7935	-3.70374	-0.24088
Cer	Cer(18:1;2/23:0)	0.324991	0.298232	0.00191685	0.0286757	1.25303e-07	1.11227e-06	0.971092	0.565557	2.66498e-06	1.34708e-05	0.980091	0.66108	≤ 0.0001	≤ 0.0001	> 0.05	> 0.05	25.2657	22.9637	0.132954	2.00753
Cer	Cer(18:1;2/24:0)	0.306643	0.265532	-0.0459106	-0.00479951	4.49291e-07	1.06147e-05	0.382766	0.922797	7.44096e-06	8.91336e-05	0.495238	0.946696	≤ 0.0001	≤ 0.0001	> 0.05	> 0.05	23.6827	20.2079	-3.13218	-0.332124
Cer	Cer(18:1;2/24:1)	0.296031	0.292572	-0.0341408	-0.0306814	5.03115e-08	7.73093e-08	0.463894	0.485065	1.51281e-06	1.8726e-06	0.566549	0.58692	≤ 0.0001	≤ 0.0001	> 0.05	> 0.05	22.7762	22.4822	-2.33868	-2.10422
Cer	Cer(18:2;2/24:0)	0.306622	0.204543	-0.0649213	0.0371581	5.73186e-07	0.000651252	0.22244	0.45812	8.76874e-06	0.00315495	0.325997	0.560281	≤ 0.0001	≤ 0.01	> 0.05	> 0.05	23.6808	15.2321	-4.40025	2.60906
DG	DG(18:1_18:1)	0.166218	0.136662	-0.232367	-0.202811	0.151176	0.239257	0.0279342	0.0415991	0.241439	0.342582	0.067663	0.0924211	> 0.05	> 0.05	> 0.05	> 0.05	12.2113	9.93587	-14.8763	-13.1144
DG	DG(18:1_18:2)	0.115175	-0.00700294	-0.325579	-0.203401	0.220145	0.940645	0.000193392	0.0122019	0.324817	0.957109	0.00107412	0.0355304	> 0.05	> 0.05	≤ 0.01	≤ 0.05	8.31063	-0.484231	-20.2022	-13.15
GSL	Hex2Cer(18:1;2/16:0)	0.023389	0.123611	0.0624224	-0.0378001	0.605648	0.00732282	0.130615	0.330381	0.698578	0.0241958	0.214899	0.438497	> 0.05	≤ 0.05	> 0.05	> 0.05	1.63441	8.94587	4.42176	-2.58608
GSL	HexCer(34:1;2)	0.30088	0.310784	0.0577762	0.047873	1.11968e-07	5.2497e-08	0.237304	0.298736	2.44091e-06	1.52591e-06	0.340904	0.406392	≤ 0.0001	≤ 0.0001	> 0.05	> 0.05	23.1896	24.0381	4.08601	3.37397
GSL	HexCer(40:1;2)	0.228215	0.235374	0.037323	0.0301641	3.42227e-05	2.15119e-05	0.441062	0.508898	0.000244608	0.000167486	0.546315	0.609559	≤ 0.001	≤ 0.001	> 0.05	> 0.05	17.1385	17.7212	2.62079	2.11283
GSL	HexCer(42:1;2)	0.267057	0.299942	0.0524232	0.019539	3.75454e-06	2.99583e-07	0.298511	0.680575	3.55865e-05	5.44242e-06	0.406392	0.768732	≤ 0.0001	≤ 0.0001	> 0.05	> 0.05	20.3351	23.1095	3.70053	1.36355
GSL	HexCer(42:2;2)	0.328523	0.399673	0.100138	0.0289879	0.0457586	0.0158706	0.499608	0.835672	0.0999236	0.0437948	0.600908	0.894118	> 0.05	≤ 0.05	> 0.05	> 0.05	25.5727	31.9209	7.18763	2.02961
LPC	LPC(14:0)	0.139271	0.1289	-0.00379003	0.00658121	0.0278254	0.0423177	0.946951	0.902476	0.067587	0.0929496	0.960164	0.937972	> 0.05	> 0.05	> 0.05	> 0.05	10.1348	9.34593	-0.26236	0.457217
LPC	LPC(15:0)	0.213494	0.168871	-0.0703724	-0.0257498	8.36252e-05	0.00173099	0.142913	0.568325	0.000528334	0.00739915	0.231205	0.662539	≤ 0.001	≤ 0.01	> 0.05	> 0.05	15.9493	12.4178	-4.76079	-1.76901
LPC	LPC(16:0)	0.199141	0.120236	-0.0920694	-0.0131643	1.27763e-05	0.00725926	0.0224875	0.726764	0.000103587	0.0241606	0.0575048	0.80731	≤ 0.001	≤ 0.05	> 0.05	> 0.05	14.8015	8.69127	-6.1824	-0.908332
LPC	LPC(16:1)	0.214232	0.163222	0.00584008	0.0568496	6.82686e-05	0.00221504	0.901914	0.204602	0.000437722	0.0091977	0.937972	0.305502	≤ 0.001	≤ 0.01	> 0.05	> 0.05	16.0086	11.9785	0.405624	4.01918
LPC	LPC(17:0)	0.290456	0.140269	-0.128117	0.0220705	8.18073e-08	0.00715431	0.00661214	0.614978	1.88621e-06	0.0239945	0.0226109	0.705968	≤ 0.0001	≤ 0.05	≤ 0.05	> 0.05	22.3027	10.211	-8.49753	1.54157
LPC	LPC(18:0)	0.309837	0.0974781	-0.155827	0.0565321	7.9827e-07	0.106762	0.00477102	0.271346	1.07091e-05	0.18435	0.017672	0.376174	≤ 0.0001	> 0.05	≤ 0.05	> 0.05	23.9568	6.99016	-10.2382	3.9963
LPC	LPC(18:1)	0.291155	0.119694	-0.0966763	0.0747846	6.48233e-07	0.0340994	0.0579935	0.119048	9.42099e-06	0.0786631	0.118989	0.200793	≤ 0.0001	> 0.05	> 0.05	> 0.05	22.3619	8.65043	-6.4815	5.32038
LPC	LPC(18:2)	0.241372	0.0593341	-0.113728	0.0683099	0.000101601	0.328208	0.039456	0.187438	0.000615251	0.438497	0.0886742	0.285246	≤ 0.001	> 0.05	> 0.05	> 0.05	18.2116	4.19847	-7.5803	4.84877
LPC	LPC(18:3)	0.360135	0.0841541	-0.105462	0.170519	0.000255775	0.383355	0.227644	0.0395965	0.00139397	0.495238	0.329961	0.0887613	≤ 0.01	> 0.05	> 0.05	> 0.05	28.3546	6.0066	-7.04929	12.5463
LPC	LPC(20:2)	0.213318	0.0744038	-0.0857593	0.0531551	0.000214091	0.188258	0.0942072	0.269806	0.00117414	0.285994	0.171143	0.374635	≤ 0.01	> 0.05	> 0.05	> 0.05	15.9352	5.29258	-5.77115	3.75314
LPC	LPC(20:3)	0.192097	0.0436871	-0.150242	-0.00183251	0.0023312	0.483173	0.00843769	0.972456	0.0096132	0.58599	0.0266582	0.980326	≤ 0.01	> 0.05	≤ 0.05	> 0.05	14.2423	3.07447	-9.89008	-0.126939
LPC	LPC(20:4)	0.245301	0.0435102	-0.156156	0.0456346	0.000190548	0.498815	0.00803008	0.405636	0.00106512	0.600782	0.0258385	0.517126	≤ 0.01	> 0.05	≤ 0.05	> 0.05	18.534	3.06183	-10.2587	3.21371
LPC	LPC(20:5)	0.487255	0.236059	-0.147516	0.10368	1.63647e-05	0.0326654	0.138117	0.268122	0.000129727	0.0767946	0.224699	0.37289	≤ 0.001	> 0.05	> 0.05	> 0.05	40.1775	17.7771	-9.71963	7.4511
LPC	LPC(22:5)	0.434075	0.202965	-0.198007	0.0331034	8.66324e-08	0.00929907	0.00511005	0.614455	1.93701e-06	0.02896	0.0188015	0.705968	≤ 0.0001	≤ 0.05	≤ 0.05	> 0.05	35.1044	15.1061	-12.8246	2.32108
LPC	LPC(22:6)	0.331468	0.220433	-0.0727346	0.0382998	6.85959e-06	0.00234252	0.259574	0.528255	6.10364e-05	0.0096132	0.36332	0.628429	≤ 0.0001	≤ 0.01	> 0.05	> 0.05	25.8293	16.5083	-4.9166	2.69029
LPE	LPE(16:0)	0.284397	0.249656	0.0313854	0.0661263	9.10551e-05	0.000572976	0.624447	0.274846	0.000555245	0.00280694	0.713654	0.379218	≤ 0.001	≤ 0.01	> 0.05	> 0.05	21.7901	18.8924	2.19931	4.69019
LPE	LPE(18:0)	0.253327	0.149712	-0.0183769	0.0852379	4.00982e-05	0.0135898	0.73474	0.0972218	0.000271051	0.0383506	0.813062	0.172934	≤ 0.001	≤ 0.05	> 0.05	> 0.05	19.1952	10.9348	-1.26571	6.08627
LPE	LPE(18:1)	0.231867	0.00771874	-0.127019	0.0971285	0.005371	0.925371	0.0900263	0.168379	0.0192662	0.948206	0.164922	0.263602	≤ 0.05	> 0.05	> 0.05	> 0.05	17.4353	0.536456	-8.42786	6.96424
LPE	LPE(18:2)	0.341827	0.0846125	-0.134409	0.122805	0.000831431	0.400594	0.140905	0.153527	0.00387705	0.512197	0.228807	0.244597	≤ 0.01	> 0.05	> 0.05	> 0.05	26.736	6.04029	-8.8957	8.88501
LPE	LPE(20:3)	0.286329	0.109792	-0.122857	0.0536794	0.00056643	0.179564	0.0973745	0.440506	0.00279055	0.277624	0.172934	0.546315	≤ 0.01	> 0.05	> 0.05	> 0.05	21.9533	7.90728	-8.1633	3.79086
LPE	LPE(20:4)	0.385659	0.118728	-0.149668	0.117262	1.57499e-05	0.171528	0.0574731	0.113674	0.000125999	0.268051	0.118669	0.1936	≤ 0.001	> 0.05	> 0.05	> 0.05	30.6456	8.57772	-9.85424	8.46747
LPE	LPE(22:6)	0.413295	0.266278	-0.0218488	0.125168	1.33902e-06	0.00146092	0.768495	0.0754051	1.49695e-05	0.00633794	0.840964	0.144991	≤ 0.0001	≤ 0.01	> 0.05	> 0.05	33.1724	20.2701	-1.50303	9.0635
LPE-O	LPE(O-16:1)	0.271861	0.111835	-0.1358	0.0242254	9.52178e-07	0.0369916	0.005391	0.593318	1.25803e-05	0.0840018	0.0192662	0.688913	≤ 0.0001	> 0.05	≤ 0.05	> 0.05	20.7364	8.06021	-8.98352	1.69335
LPE-O	LPE(O-18:1)	0.350348	0.1097	-0.150695	0.0899525	8.89822e-09	0.0575744	0.00424404	0.0676845	3.69488e-07	0.118669	0.0159518	0.133532	≤ 0.0001	> 0.05	≤ 0.05	> 0.05	27.4868	7.90042	-9.91837	6.43351
LPI	LPI(18:1)	0.242577	0.20689	0.0325137	0.0682004	0.000120461	0.000997887	0.559533	0.195359	0.000709743	0.0046285	0.657565	0.294276	≤ 0.001	≤ 0.01	> 0.05	> 0.05	18.3104	15.4198	2.27926	4.84081
LPI	LPI(20:4)	0.251074	0.146855	-0.0783963	0.0258226	1.21615e-06	0.00360518	0.0825042	0.542102	1.41397e-05	0.0137882	0.155386	0.640532	≤ 0.0001	≤ 0.05	> 0.05	> 0.05	19.0092	10.7153	-5.28901	1.806
PC	PC(14:0_16:0)	0.194758	0.291395	0.172574	0.0759374	0.00818508	0.000104643	0.00982059	0.223595	0.0261443	0.000629304	0.0301533	0.326659	≤ 0.05	≤ 0.001	≤ 0.05	> 0.05	14.4532	22.3823	12.7068	5.40457
PC	PC(14:0_18:2)	0.133403	0.191161	0.155863	0.098105	0.0674967	0.00952953	0.0191332	0.115697	0.133463	0.0295721	0.0502535	0.19628	> 0.05	≤ 0.05	> 0.05	> 0.05	9.68778	14.1682	11.4088	7.03666
PC	PC(14:0_20:4)	0.114431	0.0627266	0.0517529	0.103457	0.155335	0.436682	0.477844	0.133651	0.246726	0.542431	0.580335	0.219479	> 0.05	> 0.05	> 0.05	> 0.05	8.25478	4.44378	3.65236	7.43448
PC	PC(15:0_18:1)	0.191177	0.250555	0.076149	0.0167714	0.000208886	1.96478e-06	0.0966645	0.696551	0.00115284	2.08938e-05	0.172877	0.781715	≤ 0.01	≤ 0.0001	> 0.05	> 0.05	14.1695	18.9665	5.42003	1.16929
PC	PC(15:0_18:2)	0.164306	0.231574	0.0937211	0.0264524	0.00214899	2.26441e-05	0.051337	0.557086	0.00896873	0.000174095	0.108392	0.655573	≤ 0.01	≤ 0.001	> 0.05	> 0.05	12.0627	17.4116	6.7119	1.85046
PC	PC(15:0/20:3)	0.22676	0.174143	-0.0349338	0.0176825	0.000362464	0.00587956	0.535604	0.739337	0.00190403	0.0205079	0.63469	0.81703	≤ 0.01	≤ 0.05	> 0.05	> 0.05	17.0204	12.8294	-2.39235	1.2332
PC	PC(16:0_16:0)	0.178958	0.214707	0.0668002	0.0310515	2.47149e-07	1.48889e-09	0.0269435	0.272032	4.7892e-06	8.11443e-08	0.066168	0.376527	≤ 0.0001	≤ 0.0001	> 0.05	> 0.05	13.2066	16.0468	4.73911	2.17565
PC	PC(16:0_16:1)	0.269916	0.388968	0.204647	0.0855951	0.00042084	7.63167e-07	0.00302263	0.182454	0.00218436	1.03982e-05	0.0118644	0.280539	≤ 0.01	≤ 0.0001	≤ 0.05	> 0.05	20.5738	30.9456	15.2404	6.11254
PC	PC(16:0_18:0)	0.296597	0.226328	-0.0108219	0.0594468	2.00071e-11	1.34127e-07	0.768633	0.0882638	2.18077e-09	2.78472e-06	0.840964	0.163064	≤ 0.0001	≤ 0.0001	> 0.05	> 0.05	22.8244	16.9854	-0.747312	4.20661
PC	PC(16:0_18:1)	0.102474	0.132051	0.0433463	0.0137692	3.8452e-05	2.19658e-07	0.0492323	0.50485	0.000265592	4.45445e-06	0.104454	0.605542	≤ 0.001	≤ 0.0001	> 0.05	> 0.05	7.3613	9.58507	3.05013	0.958977
PC	PC(16:0_18:2)	0.0816376	0.111214	0.0453792	0.0158024	0.000349465	1.94551e-06	0.026278	0.40803	0.00185813	2.08938e-05	0.0649133	0.517154	≤ 0.01	≤ 0.0001	> 0.05	> 0.05	5.82186	8.0137	3.19544	1.10136
PC	PC(16:0_18:3)	0.189327	0.223054	0.150951	0.117224	0.00677639	0.00157358	0.0170803	0.0487124	0.0229923	0.0067929	0.046384	0.103603	≤ 0.05	≤ 0.01	≤ 0.05	> 0.05	14.0231	16.7202	11.0301	8.46459
PC	PC(16:0_20:3)	0.0532843	0.0749115	-0.00028364	-0.0219109	0.0859813	0.0167875	0.991924	0.407543	0.160171	0.0458892	0.994204	0.517154	> 0.05	≤ 0.05	> 0.05	> 0.05	3.76244	5.32965	-0.0196585	-1.50727
PC	PC(16:0_20:4)	0.0893969	0.0540699	-0.012688	0.022639	0.00743128	0.103858	0.671549	0.422718	0.0243612	0.18048	0.759522	0.528852	≤ 0.05	> 0.05	> 0.05	> 0.05	6.39253	3.81896	-0.875606	1.58159
PC	PC(16:0_20:5)	0.376044	0.312702	0.00833497	0.0716765	6.27888e-05	0.000821631	0.919758	0.358967	0.000405569	0.00387277	0.945789	0.469999	≤ 0.001	≤ 0.01	> 0.05	> 0.05	29.7778	24.2032	0.579408	5.09372
PC	PC(16:0_22:5)	0.273572	0.166553	-0.0841449	0.0228741	1.09599e-06	0.00237124	0.0857013	0.618463	1.34606e-05	0.00961731	0.160171	0.708672	≤ 0.0001	≤ 0.01	> 0.05	> 0.05	20.8797	12.2373	-5.66565	1.59815
PC	PC(16:0_22:6)	0.157866	0.186949	0.0318675	0.00278434	0.000790269	8.6158e-05	0.44634	0.94368	0.00374519	0.000532835	0.548954	0.958777	≤ 0.01	≤ 0.001	> 0.05	> 0.05	11.5635	13.8354	2.23346	0.193182
PC	PC(17:0_18:2)	0.163399	0.159689	0.0400103	0.04372	0.000109995	0.000163506	0.284207	0.214904	0.000656954	0.000931879	0.389056	0.318701	≤ 0.001	≤ 0.001	> 0.05	> 0.05	11.9922	11.7046	2.81212	3.07683
PC	PC(17:0_20:4)	0.178793	0.0590548	-0.0636774	0.0560605	7.09485e-05	0.179428	0.109936	0.135315	0.000451585	0.277624	0.188339	0.220964	≤ 0.001	> 0.05	> 0.05	> 0.05	13.1936	4.1783	-4.31779	3.9623
PC	PC(17:0/18:1)	0.297239	0.34033	0.0768802	0.0337895	2.70657e-05	2.13158e-06	0.217567	0.564573	0.000201721	2.23945e-05	0.322103	0.660816	≤ 0.001	≤ 0.0001	> 0.05	> 0.05	22.8791	26.6046	5.47347	2.36976
PC	PC(18:0_18:1)	0.200834	0.15648	0.0458275	0.0901818	4.14666e-05	0.00127934	0.288414	0.0278044	0.000278145	0.00570409	0.394197	0.067587	≤ 0.001	≤ 0.01	> 0.05	> 0.05	14.9363	11.4565	3.22751	6.45043
PC	PC(18:0_18:2)	0.116854	0.0761457	0.00747216	0.0481806	3.61477e-05	0.00631602	0.763769	0.0414096	0.0002542	0.0217691	0.837744	0.0923508	≤ 0.001	≤ 0.05	> 0.05	> 0.05	8.43677	5.41979	0.519274	3.39601
PC	PC(18:0_20:3)	0.124267	0.0375449	-0.0711527	0.0155689	0.0122238	0.445956	0.111535	0.710649	0.0355304	0.548954	0.190703	0.796511	≤ 0.05	> 0.05	> 0.05	> 0.05	8.99534	2.63657	-4.81228	1.085
PC	PC(18:0_20:4)	0.114125	0.00453389	-0.0623833	0.0472076	0.00105815	0.894794	0.0458365	0.108058	0.00483091	0.936688	0.0999236	0.186218	≤ 0.01	> 0.05	> 0.05	> 0.05	8.23183	0.31476	-4.23192	3.32631
PC	PC(18:0_20:5)	0.25641	0.18338	0.0230549	0.0960847	0.000339119	0.00980025	0.716172	0.10967	0.00181418	0.0301533	0.798596	0.188252	≤ 0.01	≤ 0.05	> 0.05	> 0.05	19.4503	13.5541	1.61088	6.88687
PC	PC(18:0_22:5)	0.240212	0.164805	-0.0760009	-0.000594371	2.70541e-06	0.0010498	0.0898144	0.988712	2.6507e-05	0.00481804	0.16488	0.993014	≤ 0.0001	≤ 0.01	> 0.05	> 0.05	18.1166	12.1015	-5.13163	-0.0411902
PC	PC(18:0_22:6)	0.206093	0.161985	-0.0167767	0.0273319	0.000608895	0.0068109	0.753361	0.587326	0.00296624	0.0230198	0.827369	0.682865	≤ 0.01	≤ 0.05	> 0.05	> 0.05	15.356	11.8825	-1.15614	1.91256
PC	PC(18:1_20:3)	0.0386251	-0.0284679	-0.0129413	0.0541516	0.474432	0.599397	0.791662	0.242242	0.5778	0.694122	0.859688	0.34572	> 0.05	> 0.05	> 0.05	> 0.05	2.71345	-1.9539	-0.893015	3.82484
PC	PC(18:1_22:6)	0.289276	0.231887	0.043284	0.100672	2.23031e-06	0.000126036	0.416221	0.0462751	2.31527e-05	0.000737608	0.524486	0.100378	≤ 0.0001	≤ 0.001	> 0.05	> 0.05	22.2026	17.437	3.04568	7.22731
PC	PC(18:2_18:2)	0.0778562	-0.0161798	0.00717796	0.101214	0.225824	0.801547	0.901857	0.0668782	0.329295	0.86826	0.937972	0.132842	> 0.05	> 0.05	> 0.05	> 0.05	5.54485	-1.11523	0.498778	7.26757
PC	PC(18:2_20:4)	0.132773	-0.0322778	-0.0489986	0.116052	0.019318	0.567346	0.337537	0.016975	0.0505864	0.662284	0.445283	0.0462568	> 0.05	> 0.05	> 0.05	≤ 0.05	9.63992	-2.21249	-3.33929	8.37654
PC	PC(35:1)	0.276102	0.253486	0.0382201	0.0608365	6.57478e-10	1.13365e-08	0.3115	0.0886634	5.03798e-08	4.49338e-07	0.419179	0.163456	≤ 0.0001	≤ 0.0001	> 0.05	> 0.05	21.0919	19.2084	2.68462	4.30704
PC	PC(35:4)	0.104472	0.0760108	2.29852e-05	0.0284839	0.0976122	0.228862	0.999678	0.596101	0.173004	0.330958	0.999678	0.691223	> 0.05	> 0.05	> 0.05	> 0.05	7.51006	5.40993	0.00159323	1.99398
PC	PC(36:6)	0.507737	0.287848	-0.0631086	0.15678	6.41288e-07	0.00371424	0.475139	0.0613515	9.42099e-06	0.0140818	0.577853	0.124705	≤ 0.0001	≤ 0.05	> 0.05	> 0.05	42.1818	22.0818	-4.28006	11.4796
PC	PC(37:2)	0.183095	0.117395	0.0508452	0.116546	0.00036106	0.0208734	0.264785	0.00735309	0.00190403	0.0541713	0.369427	0.0241958	≤ 0.01	> 0.05	> 0.05	≤ 0.05	13.5317	8.47742	3.58716	8.41361
PC	PC(37:3)	0.0998553	0.105168	0.00595691	0.000644348	0.0558476	0.0450333	0.899334	0.988421	0.116227	0.0986659	0.937972	0.993014	> 0.05	> 0.05	> 0.05	> 0.05	7.1666	7.56195	0.413755	0.0446728
PC	PC(38:1)	0.235771	0.281831	0.0348005	-0.0112594	0.00290062	0.000429439	0.622618	0.86584	0.011445	0.0022158	0.712497	0.916277	≤ 0.05	≤ 0.01	> 0.05	> 0.05	17.7536	21.5736	2.44151	-0.777403
PC	PC(38:2)	0.208975	0.198158	0.0840333	0.0948501	4.54366e-05	0.000111652	0.063973	0.0270135	0.000302448	0.000662317	0.12824	0.066168	≤ 0.001	≤ 0.001	> 0.05	> 0.05	15.5867	14.7233	5.99772	6.79544
PC	PC(38:7)	0.277741	0.217936	0.125647	0.185452	0.000154665	0.00281254	0.0543813	0.00286616	0.000887289	0.0112502	0.113471	0.0113604	≤ 0.001	≤ 0.05	> 0.05	≤ 0.05	21.2295	16.3068	9.09965	13.7173
PC	PC(39:4)	0.037098	0.217587	0.166422	-0.0140675	0.740199	0.0543933	0.103047	0.88322	0.81703	0.113471	0.180075	0.92845	> 0.05	> 0.05	> 0.05	> 0.05	2.60478	16.2787	12.2271	-0.970343
PC	PC(40:4)	0.121868	0.0990174	-0.0361167	-0.0132657	0.0340335	0.0853938	0.485732	0.785793	0.0786631	0.160171	0.58692	0.855445	> 0.05	> 0.05	> 0.05	> 0.05	8.81432	7.10438	-2.47234	-0.915292
PC	PC(40:8)	0.245363	0.10417	-0.0211101	0.120082	3.18335e-05	0.0707491	0.683752	0.015066	0.000231323	0.138016	0.771322	0.0418392	≤ 0.001	> 0.05	> 0.05	≤ 0.05	18.5391	7.48762	-1.45259	8.67968
PC-O	PC(O-16:1/16:0)	0.247733	0.232017	0.0324269	0.0481434	5.56785e-08	3.36886e-07	0.407671	0.193157	1.56618e-06	5.8753e-06	0.517154	0.292417	≤ 0.0001	≤ 0.0001	> 0.05	> 0.05	18.734	17.4475	2.27311	3.39335
PC-O	PC(O-18:1/18:2)	0.260625	0.143092	0.0529884	0.170522	1.16203e-05	0.0139246	0.309292	0.00067182	9.65037e-05	0.0391684	0.416851	0.00321883	≤ 0.0001	≤ 0.05	> 0.05	≤ 0.01	19.7998	10.4269	3.74116	12.5465
PC-O	PC(O-34:2)	0.289496	0.303517	0.210679	0.196659	6.97625e-08	2.09523e-08	1.06306e-05	1.28296e-05	1.7892e-06	7.30815e-07	8.91336e-05	0.000103587	≤ 0.0001	≤ 0.0001	≤ 0.0001	≤ 0.001	22.2214	23.4149	15.7233	14.6041
PC-O	PC(O-34:3)	0.143012	0.105623	0.105918	0.143307	0.00907256	0.0535329	0.0325668	0.00236759	0.0284578	0.112213	0.0767946	0.00961731	≤ 0.05	> 0.05	> 0.05	≤ 0.01	10.4208	7.59591	7.61786	10.4434
PC-O	PC(O-36:2)	0.161467	0.120713	0.105635	0.146388	0.0123821	0.061209	0.0699491	0.00817554	0.035871	0.124705	0.136761	0.0261443	≤ 0.05	> 0.05	> 0.05	≤ 0.05	11.8424	8.72723	7.59677	10.6795
PC-O	PC(O-36:4)	0.150186	0.0596778	-0.0563465	0.0341619	0.0036578	0.243698	0.223642	0.433169	0.0139284	0.347229	0.326659	0.539941	≤ 0.05	> 0.05	> 0.05	> 0.05	10.9713	4.2233	-3.83036	2.39618
PC-O	PC(O-36:5)	0.268023	0.0635015	-0.104895	0.0996264	2.31912e-06	0.245844	0.0350887	0.0337951	2.35148e-05	0.349716	0.0805039	0.0786631	≤ 0.0001	> 0.05	> 0.05	> 0.05	20.4156	4.4999	-7.01272	7.1496
PC-O	PC(O-37:5)	0.300715	0.126832	-0.0747133	0.0991702	8.21972e-08	0.0184666	0.122564	0.0304476	1.88621e-06	0.048945	0.20553	0.0729404	≤ 0.0001	≤ 0.05	> 0.05	> 0.05	23.1755	9.18931	-5.04692	7.11572
PC-O	PC(O-38:3)	0.311236	0.342741	0.0934351	0.0619306	2.89151e-08	1.7533e-09	0.0532278	0.172636	9.33852e-07	8.99339e-08	0.111843	0.268819	≤ 0.0001	≤ 0.0001	> 0.05	> 0.05	24.0771	26.8164	6.69075	4.38617
PC-O	PC(O-38:4)	0.145203	0.12343	0.00950099	0.0312744	0.0134544	0.0358049	0.857017	0.529627	0.0380917	0.0817325	0.909961	0.629202	≤ 0.05	> 0.05	> 0.05	> 0.05	10.5886	8.93215	0.660731	2.19144
PC-O	PC(O-38:5)	0.340945	0.0836585	-0.103803	0.153484	2.29994e-07	0.184564	0.0694935	0.00478279	4.55805e-06	0.281364	0.136176	0.017672	≤ 0.0001	> 0.05	> 0.05	≤ 0.05	26.6586	5.97019	-6.9423	11.2252
PC-O	PC(O-38:6)	0.316384	0.0715774	-0.0704509	0.174355	6.11174e-08	0.197969	0.161406	0.000319452	1.66545e-06	0.296904	0.254702	0.0017302	≤ 0.0001	> 0.05	> 0.05	≤ 0.01	24.5205	5.08651	-4.76597	12.846
PC-O	PC(O-40:1)	0.422203	0.331232	-0.218291	-0.127319	0.0740468	0.161818	0.307114	0.527032	0.143168	0.254702	0.415843	0.628368	> 0.05	> 0.05	> 0.05	> 0.05	33.9972	25.8087	-14.0417	-8.4469
PC-O	PC(O-40:5)	0.11343	0.0870513	0.0342105	0.0605891	0.0175333	0.0682218	0.425721	0.135785	0.0470431	0.134288	0.531846	0.221317	≤ 0.05	> 0.05	> 0.05	> 0.05	8.17971	6.2197	2.39963	4.28915
PC-O	PC(O-40:6)	0.183748	0.218008	0.112005	0.0777449	0.00626339	0.00131596	0.0644031	0.17209	0.0216733	0.00582498	0.128806	0.268448	≤ 0.05	≤ 0.01	> 0.05	> 0.05	13.5831	16.3127	8.0729	5.53671
PC-O	PC(O-42:6)	0.196657	0.125159	0.057256	0.128755	0.000473374	0.0246909	0.252451	0.00696555	0.0023999	0.0619588	0.356209	0.0234516	≤ 0.01	> 0.05	> 0.05	≤ 0.05	14.604	9.06277	4.04849	9.33496
PE	PE(16:0_18:1)	0.0731911	0.227212	0.168606	0.0145853	0.433439	0.016478	0.0482843	0.85517	0.539941	0.0451848	0.103102	0.909961	> 0.05	≤ 0.05	> 0.05	> 0.05	5.20412	17.0571	12.3972	1.0161
PE	PE(16:0_18:2)	0.117036	0.278963	0.231927	0.0700001	0.235928	0.00544047	0.0104286	0.407033	0.340049	0.0193636	0.0313577	0.517154	> 0.05	≤ 0.05	≤ 0.05	> 0.05	8.45047	21.3323	17.4403	4.97168
PE	PE(16:0_20:4)	0.158171	0.261343	0.219302	0.11613	0.0966782	0.00673514	0.0117634	0.153714	0.172877	0.0229416	0.0347719	0.244597	> 0.05	≤ 0.05	≤ 0.05	> 0.05	11.5871	19.8594	16.417	8.38235
PE	PE(16:0_22:6)	0.292404	0.471459	0.340132	0.161077	0.023262	0.00033085	0.00386388	0.142006	0.0593112	0.00178087	0.0145857	0.230165	> 0.05	≤ 0.01	≤ 0.05	> 0.05	22.4679	38.6511	26.5872	11.8121
PE	PE(18:0_18:1)	0.0801023	0.0139421	0.0047083	0.0708685	0.399481	0.883732	0.956447	0.383979	0.511523	0.92845	0.968666	0.49531	> 0.05	> 0.05	> 0.05	> 0.05	5.7093	0.971078	0.326887	5.03488
PE	PE(18:0_18:2)	0.121068	0.137933	0.106357	0.0894916	0.198163	0.144634	0.213062	0.266186	0.296904	0.232867	0.316508	0.370789	> 0.05	> 0.05	> 0.05	> 0.05	8.75394	10.0327	7.65061	6.39951
PE	PE(18:0_20:3)	0.115456	0.105005	0.0516385	0.062089	0.195397	0.240621	0.522631	0.415155	0.294276	0.34397	0.624293	0.523901	> 0.05	> 0.05	> 0.05	> 0.05	8.33172	7.54983	3.64414	4.39763
PE	PE(18:0_20:4)	0.203939	0.169873	0.0931892	0.127255	0.0251698	0.0625073	0.256518	0.101224	0.0625301	0.125889	0.3602	0.178244	> 0.05	> 0.05	> 0.05	> 0.05	15.1839	12.4959	6.67257	9.22135
PE	PE(18:0_22:6)	0.284907	0.320113	0.151385	0.116178	0.0162799	0.0073369	0.156758	0.248475	0.0447826	0.0241958	0.248533	0.35231	≤ 0.05	≤ 0.05	> 0.05	> 0.05	21.8332	24.8429	11.0635	8.38597
PE	PE(18:1_18:2)	0.0673471	0.0109617	0.108373	0.164758	0.5015	0.913169	0.234462	0.056271	0.602353	0.942894	0.338495	0.116829	> 0.05	> 0.05	> 0.05	> 0.05	4.77882	0.762698	7.80115	12.0978
PE	PE(18:1_20:4)	0.132318	0.140301	0.148821	0.140839	0.128268	0.108421	0.0601675	0.0592374	0.213453	0.186475	0.122871	0.121256	> 0.05	> 0.05	> 0.05	> 0.05	9.60535	10.2135	10.8663	10.2546
PE-O	PE(O-16:1/18:1)	0.334669	0.151599	-0.0403138	0.142756	1.05296e-06	0.0224332	0.498129	0.011873	1.32983e-05	0.0575048	0.600782	0.0348595	≤ 0.0001	> 0.05	> 0.05	≤ 0.05	26.1088	11.08	-2.75566	10.4012
PE-O	PE(O-16:1/18:2)	0.368046	0.150229	-0.0704105	0.147406	9.06593e-06	0.0626612	0.33231	0.0325369	7.90549e-05	0.1259	0.439718	0.0767946	≤ 0.0001	> 0.05	> 0.05	> 0.05	29.0604	10.9746	-4.7633	10.7577
PE-O	PE(O-16:1/20:4)	0.369416	0.0450506	-0.243555	0.08081	3.14941e-05	0.601415	0.00214962	0.272649	0.00023078	0.695536	0.00896873	0.376783	≤ 0.001	> 0.05	≤ 0.01	> 0.05	29.183	3.17194	-15.5339	5.76117
PE-O	PE(O-16:1/20:5)	0.549384	0.297142	-0.169919	0.082323	3.88915e-05	0.023397	0.149341	0.457456	0.000265592	0.0593423	0.238945	0.560255	≤ 0.001	> 0.05	> 0.05	> 0.05	46.3461	22.8708	-11.1108	5.87214
PE-O	PE(O-16:1/22:5)	0.398351	0.0933526	-0.175004	0.129994	2.31058e-06	0.250913	0.0182333	0.0618535	2.35148e-05	0.354613	0.0486222	0.125142	≤ 0.0001	> 0.05	≤ 0.05	> 0.05	31.8	6.68465	-11.4235	9.42894
PE-O	PE(O-16:1/22:6)	0.350308	0.232677	-0.0327807	0.0848495	3.45063e-05	0.00527803	0.659262	0.227219	0.00024463	0.0190973	0.748658	0.329961	≤ 0.001	≤ 0.05	> 0.05	> 0.05	27.4832	17.5014	-2.24657	6.05771
PE-O	PE(O-18:1/18:1)	0.372506	0.177672	-0.0544656	0.140368	2.31168e-08	0.00546853	0.340059	0.00989952	7.75301e-07	0.0193844	0.447256	0.0302891	≤ 0.0001	≤ 0.05	> 0.05	≤ 0.05	29.46	13.1057	-3.70489	10.2186
PE-O	PE(O-18:1/18:2)	0.417703	0.212435	-0.0171822	0.188085	3.14696e-07	0.00720127	0.807487	0.00531011	5.60031e-06	0.0240594	0.87217	0.019134	≤ 0.0001	≤ 0.05	> 0.05	≤ 0.05	33.5799	15.8642	-1.18392	13.925
PE-O	PE(O-18:1/20:4)	0.432682	0.0763539	-0.196908	0.159421	7.24363e-07	0.362	0.0101399	0.0267671	1.00261e-05	0.473259	0.0309159	0.0659347	≤ 0.0001	> 0.05	≤ 0.05	> 0.05	34.9741	5.435	-12.7581	11.6839
PE-O	PE(O-18:1/20:5)	0.559806	0.310228	-0.0873895	0.162188	6.30069e-07	0.00450783	0.369666	0.0787206	9.42099e-06	0.0168705	0.481837	0.149552	≤ 0.0001	≤ 0.05	> 0.05	> 0.05	47.4071	23.9904	-5.87757	11.8983
PE-O	PE(O-18:1/22:5)	0.418971	0.173726	-0.108169	0.137076	4.08252e-09	0.0103247	0.0754883	0.017425	1.77998e-07	0.0311526	0.144991	0.0468968	≤ 0.0001	≤ 0.05	> 0.05	≤ 0.05	33.6973	12.7968	-7.22355	9.96739
PE-O	PE(O-18:1/22:6)	0.447838	0.21272	-0.0748625	0.160255	3.88149e-07	0.0126587	0.327055	0.0272061	6.63659e-06	0.0364302	0.438082	0.0664531	≤ 0.0001	≤ 0.05	> 0.05	> 0.05	36.3995	15.8871	-5.05674	11.7485
PE-O	PE(O-18:2/22:6)	0.366391	0.148693	-0.0630999	0.154598	3.8986e-05	0.0876513	0.420856	0.0377949	0.000265592	0.162621	0.52728	0.0856029	≤ 0.001	> 0.05	> 0.05	> 0.05	28.9124	10.8565	-4.27948	11.3112
PE-O	PE(O-20:1/20:4)	0.338112	0.0779356	-0.105471	0.154705	7.70835e-10	0.130226	0.0242898	0.000543842	5.17052e-08	0.214664	0.0612158	0.00270989	≤ 0.0001	> 0.05	> 0.05	≤ 0.01	26.4101	5.55066	-7.04984	11.3194
PE-O	PE(O-37:1)	0.197536	0.244256	0.108057	0.0613371	2.27601e-05	2.87302e-07	0.00912534	0.113507	0.000174095	5.44242e-06	0.0285208	0.1936	≤ 0.001	≤ 0.0001	≤ 0.05	> 0.05	14.6738	18.4482	7.77755	4.34324
PE-P	PE(P-18:0/20:4)	0.293417	-0.0147703	-0.19641	0.111778	3.25597e-05	0.829537	0.00188247	0.0577013	0.000234645	0.888644	0.0080074	0.118669	≤ 0.001	> 0.05	≤ 0.01	> 0.05	22.554	-1.01858	-12.728	8.0559
PI	PI(18:0/20:4)	0.290738	0.198327	-0.011295	0.0811159	7.46941e-08	0.000168801	0.807707	0.0654664	1.86095e-06	0.000955807	0.87217	0.130335	≤ 0.0001	≤ 0.001	> 0.05	> 0.05	22.3266	14.7367	-0.779855	5.78359
PI	PI(34:1)	0.150428	0.262144	0.179581	0.0678638	0.0121467	2.0959e-05	0.00107783	0.182557	0.0355304	0.000164651	0.00489513	0.280539	≤ 0.05	≤ 0.001	≤ 0.01	> 0.05	10.9898	19.926	13.2555	4.81636
PI	PI(34:2)	0.124502	0.175403	0.108494	0.0575926	0.0340976	0.00318659	0.0418651	0.249406	0.0786631	0.0124049	0.0924211	0.353056	> 0.05	≤ 0.05	> 0.05	> 0.05	9.01311	12.928	7.81022	4.07277
PI	PI(36:2)	0.498339	0.483494	0.140457	0.155301	5.35877e-07	1.184e-06	0.104127	0.0571373	8.39389e-06	1.3952e-05	0.180514	0.118346	≤ 0.0001	≤ 0.0001	> 0.05	> 0.05	41.2586	39.8126	10.2254	11.3654
PI	PI(36:4)	0.162145	0.150455	0.0475329	0.0592232	0.00842248	0.0147146	0.389399	0.255882	0.0266582	0.0411382	0.50156	0.359885	≤ 0.05	≤ 0.05	> 0.05	> 0.05	11.8949	10.9919	3.34961	4.19046
PI	PI(38:3)	0.120196	0.15852	0.05301	0.0146859	0.0418205	0.00785219	0.319976	0.76974	0.0924211	0.0253597	0.42926	0.841119	> 0.05	≤ 0.05	> 0.05	> 0.05	8.68824	11.6142	3.74271	1.02315
PI	PI(38:6)	0.242864	0.262107	0.117247	0.0980039	0.00120866	0.000523158	0.0808822	0.121282	0.00543275	0.00263696	0.152992	0.204166	≤ 0.01	≤ 0.01	> 0.05	> 0.05	18.3339	19.9229	8.46631	7.02916
SM	SM(18:1;2/24:0)	0.253498	0.19554	-0.0229491	0.0350089	5.53085e-06	0.000391829	0.637532	0.446193	5.07674e-05	0.00204596	0.726703	0.548954	≤ 0.0001	≤ 0.01	> 0.05	> 0.05	19.2094	14.5153	-1.57812	2.45631
SM	SM(32:1;2)	0.338328	0.400379	0.12842	0.0663694	2.76352e-09	7.54383e-12	0.00861608	0.146188	1.26831e-07	1.09637e-09	0.0271235	0.234762	≤ 0.0001	≤ 0.0001	≤ 0.05	> 0.05	26.4291	31.9855	9.30962	4.70783
SM	SM(32:2;2)	0.282793	0.238647	0.139927	0.184073	1.47924e-08	1.28684e-06	0.00128211	1.01516e-05	5.60825e-07	1.45731e-05	0.00570409	8.76459e-05	≤ 0.0001	≤ 0.0001	≤ 0.01	≤ 0.0001	21.6548	17.9885	10.1849	13.6087
SM	SM(33:1;2)	0.395068	0.401944	0.098176	0.0913	7.44718e-13	4.18808e-13	0.0314191	0.0337731	1.62349e-10	1.21734e-10	0.0750615	0.0786631	≤ 0.0001	≤ 0.0001	> 0.05	> 0.05	31.5005	32.1287	7.04192	6.53297
SM	SM(34:0;2)	0.263376	0.258812	0.126692	0.131256	1.06752e-06	1.7249e-06	0.00759896	0.00344356	1.32983e-05	1.88014e-05	0.0248176	0.0132281	≤ 0.0001	≤ 0.0001	≤ 0.05	≤ 0.05	20.0284	19.6493	9.17872	9.52468
SM	SM(34:1;2)	0.187851	0.18033	0.0295738	0.037095	7.76303e-11	3.88986e-10	0.221925	0.104937	7.52151e-09	3.39196e-08	0.325962	0.181558	≤ 0.0001	≤ 0.0001	> 0.05	> 0.05	13.9066	13.3143	2.07105	2.60457
SM	SM(34:2;2)	0.325914	0.289345	0.0720883	0.108657	3.95861e-15	1.18988e-12	0.0321275	0.000722582	1.72595e-12	2.07515e-10	0.0763357	0.00344312	≤ 0.0001	≤ 0.0001	> 0.05	≤ 0.01	25.3458	22.2086	5.12373	7.82242
SM	SM(36:1;2)	0.217548	0.251841	0.0783152	0.0440229	1.59499e-06	4.77277e-08	0.0483585	0.236964	1.76055e-05	1.48638e-06	0.103102	0.340904	≤ 0.0001	≤ 0.0001	> 0.05	> 0.05	16.2756	19.0725	5.57843	3.09847
SM	SM(36:2;2)	0.25999	0.237678	0.088448	0.11076	6.87246e-08	7.21777e-07	0.0340143	0.00514833	1.7892e-06	1.00261e-05	0.0786631	0.0188628	≤ 0.0001	≤ 0.0001	> 0.05	≤ 0.05	19.747	17.9094	6.32258	7.97966
SM	SM(37:1;2)	0.197674	0.239788	0.107191	0.0650764	2.56562e-05	5.39057e-07	0.0102279	0.0957823	0.000192864	8.39389e-06	0.0309679	0.172877	≤ 0.001	≤ 0.0001	≤ 0.05	> 0.05	14.6848	18.0819	7.71288	4.61403
SM	SM(37:2;2)	0.242279	0.221755	0.0923886	0.112912	1.28435e-06	8.761e-06	0.034896	0.00654687	1.45731e-05	7.71676e-05	0.0802885	0.0224759	≤ 0.0001	≤ 0.0001	> 0.05	≤ 0.05	18.286	16.6152	6.61338	8.14091
SM	SM(37:2;3)	0.693649	0.545617	0.112514	0.260546	1.51503e-16	1.30556e-11	0.0931772	5.8462e-05	1.32111e-13	1.62635e-09	0.169625	0.000380439	≤ 0.0001	≤ 0.0001	> 0.05	≤ 0.001	61.7369	45.9644	8.11102	19.7932
SM	SM(38:1;2)	0.229455	0.231217	0.070381	0.0686195	6.78464e-06	6.32668e-06	0.115674	0.1039	6.09918e-05	5.74674e-05	0.19628	0.18048	≤ 0.0001	≤ 0.0001	> 0.05	> 0.05	17.2392	17.3825	4.99939	4.87127
SM	SM(38:2;2)	0.176142	0.148201	0.0984795	0.126421	3.55646e-06	8.48243e-05	0.00342633	8.42349e-05	3.40795e-05	0.000528334	0.0132202	0.000528334	≤ 0.0001	≤ 0.001	≤ 0.05	≤ 0.001	12.9858	10.8186	7.06445	9.15821
SM	SM(39:1;3)	0.137194	0.108196	0.0095639	0.0385623	0.0351743	0.0969827	0.870462	0.485959	0.0805039	0.172934	0.918456	0.58692	> 0.05	> 0.05	> 0.05	> 0.05	9.9764	7.78792	0.665122	2.70898
SM	SM(39:2;3)	0.176517	0.189025	0.102843	0.0903345	0.00014826	5.53851e-05	0.0133823	0.0210139	0.000856175	0.000365878	0.0380917	0.0543742	≤ 0.001	≤ 0.001	≤ 0.05	> 0.05	13.0152	13.9993	7.38875	6.4617
SM	SM(40:1;2)	0.204119	0.162106	0.0177557	0.0597681	1.21494e-05	0.000454166	0.663809	0.122273	9.99457e-05	0.00231598	0.752719	0.205438	≤ 0.0001	≤ 0.01	> 0.05	> 0.05	15.1982	11.892	1.23834	4.22982
SM	SM(40:2;2)	0.209747	0.164805	0.0774265	0.122368	5.59639e-05	0.00142245	0.0928038	0.00525889	0.000366921	0.00626454	0.169299	0.0190973	≤ 0.001	≤ 0.01	> 0.05	≤ 0.05	15.6485	12.1014	5.51342	8.85202
SM	SM(41:1;2)	0.263692	0.249862	0.0814775	0.0953071	6.67832e-07	2.43557e-06	0.0778179	0.0291879	9.54671e-06	2.41343e-05	0.148484	0.0705036	≤ 0.0001	≤ 0.0001	> 0.05	> 0.05	20.0547	18.9094	5.81011	6.82928
SM	SM(41:1;3)	0.377048	0.379076	0.114597	0.112569	1.00667e-06	9.78072e-07	0.0882532	0.0758729	1.29091e-05	1.27295e-05	0.163064	0.145409	≤ 0.0001	≤ 0.0001	> 0.05	> 0.05	29.8682	30.0509	8.26725	8.11518
SM	SM(41:2;2)	0.357213	0.360978	0.0971827	0.0934172	1.2996e-09	1.05187e-09	0.0525208	0.0481442	7.55503e-08	6.55167e-08	0.110624	0.103102	≤ 0.0001	≤ 0.0001	> 0.05	> 0.05	28.0949	28.4296	6.96826	6.68943
SM	SM(42:2;2)	0.197113	0.197462	0.04292	0.0425706	4.5226e-07	4.78163e-07	0.205162	0.182736	7.44096e-06	7.72145e-06	0.305815	0.280539	≤ 0.0001	≤ 0.0001	> 0.05	> 0.05	14.6402	14.668	3.01968	2.99473
SM	SM(42:3;2)	0.235652	0.198175	0.0753538	0.112831	1.93671e-09	2.96637e-07	0.0247267	0.000437348	9.3823e-08	5.44242e-06	0.0619588	0.00224334	≤ 0.0001	≤ 0.0001	> 0.05	≤ 0.01	17.7439	14.7246	5.36194	8.13482
SM	SM(43:2;2)	0.367216	0.36032	-0.0216757	-0.0147803	3.01863e-06	4.8487e-06	0.751617	0.818932	2.92471e-05	4.49795e-05	0.827348	0.880529	≤ 0.0001	≤ 0.0001	> 0.05	> 0.05	28.9861	28.3711	-1.49122	-1.01926
TG	TG(10:0_12:0_14:0)	0.0556348	0.249668	0.230244	0.0362108	0.856141	0.41836	0.409239	0.890381	0.909961	0.526132	0.517934	0.933187	> 0.05	> 0.05	> 0.05	> 0.05	3.93163	18.8934	17.3033	2.5417
TG	TG(10:0_12:0_16:0)	-0.00935334	0.0464552	0.0277852	-0.0280233	0.971099	0.857785	0.905654	0.899114	0.980091	0.909961	0.939037	0.937972	> 0.05	> 0.05	> 0.05	> 0.05	-0.646227	3.27243	1.94459	-1.92368
TG	TG(10:0_14:0_16:0)	-0.0941334	-0.0307321	-0.024423	-0.0878243	0.711635	0.90431	0.915861	0.687086	0.796593	0.938759	0.942894	0.774082	> 0.05	> 0.05	> 0.05	> 0.05	-6.31652	-2.10766	-1.67862	-5.90593
TG	TG(10:0_14:0_18:1)	-0.127153	0.0659508	-0.0506056	-0.24371	0.64821	0.813631	0.84145	0.307828	0.73791	0.875908	0.899197	0.416164	> 0.05	> 0.05	> 0.05	> 0.05	-8.43636	4.67745	-3.44691	-15.5429
TG	TG(10:0_16:0_18:2)	-0.0277677	0.0488721	-0.197493	-0.274133	0.91283	0.847841	0.391847	0.208197	0.942894	0.904917	0.503968	0.309808	> 0.05	> 0.05	> 0.05	> 0.05	-1.90631	3.44559	-12.7935	-17.3053
TG	TG(10:0_18:1_18:2)	-0.00239888	-0.0162076	-0.223769	-0.209961	0.989597	0.930092	0.18192	0.184037	0.993014	0.951925	0.280539	0.281364	> 0.05	> 0.05	> 0.05	> 0.05	-0.166139	-1.11714	-14.3675	-13.5439
TG	TG(12:0_14:0_16:0)	-0.0811505	0.0549586	-0.0327441	-0.168853	0.747871	0.82834	0.886398	0.435111	0.824455	0.888453	0.930131	0.54125	> 0.05	> 0.05	> 0.05	> 0.05	-5.46965	3.88293	-2.24408	-11.0451
TG	TG(12:0_14:0_18:0)	-0.0259841	0.181378	-0.0357394	-0.243101	0.913993	0.453235	0.870051	0.239136	0.942894	0.555867	0.918456	0.342582	> 0.05	> 0.05	> 0.05	> 0.05	-1.78496	13.3966	-2.44683	-15.5073
TG	TG(12:0_14:0_18:1)	-0.0682637	0.131863	-0.0736952	-0.273822	0.77375	0.580401	0.732533	0.179444	0.844443	0.675714	0.812683	0.277624	> 0.05	> 0.05	> 0.05	> 0.05	-4.62148	9.57078	-4.97989	-17.2875
TG	TG(12:0_16:0_18:1)	-0.0312664	0.208762	-0.0700903	-0.310119	0.871059	0.281483	0.688705	0.0617541	0.918456	0.38715	0.774904	0.125142	> 0.05	> 0.05	> 0.05	> 0.05	-2.14391	15.5696	-4.74216	-19.3425
TG	TG(12:0_16:0_18:2)	-0.0500426	0.0638712	-0.149919	-0.263833	0.789661	0.734577	0.379449	0.102146	0.858584	0.813062	0.492381	0.179218	> 0.05	> 0.05	> 0.05	> 0.05	-3.40922	4.52667	-9.86991	-16.7128
TG	TG(12:0_18:1_18:2)	0.00678471	0.0112726	-0.212444	-0.216932	0.963504	0.939647	0.1163	0.0892295	0.974681	0.957109	0.196919	0.164152	> 0.05	> 0.05	> 0.05	> 0.05	0.471388	0.784417	-13.6926	-13.9607
TG	TG(12:0_18:1_18:3)	0.0129853	-0.167681	-0.318714	-0.138047	0.935241	0.297044	0.0295133	0.313935	0.953955	0.405356	0.0709773	0.421805	> 0.05	> 0.05	> 0.05	> 0.05	0.904135	-10.9728	-19.8215	-9.12515
TG	TG(14:0_15:0_18:1)	0.128196	0.341479	-0.0539271	-0.26721	0.450096	0.0465186	0.726201	0.0673924	0.552794	0.100656	0.80731	0.133463	> 0.05	> 0.05	> 0.05	> 0.05	9.29264	26.7055	-3.66894	-16.9075
TG	TG(14:0_15:0_18:2)	0.122248	0.244867	-0.118827	-0.241446	0.444757	0.128653	0.413411	0.0793379	0.548954	0.213686	0.522456	0.150397	> 0.05	> 0.05	> 0.05	> 0.05	8.84295	18.4984	-7.9064	-15.4103
TG	TG(14:0_16:0_16:0)	0.0653705	0.281792	0.00269788	-0.213724	0.715026	0.118616	0.986757	0.164675	0.798339	0.200452	0.993014	0.258733	> 0.05	> 0.05	> 0.05	> 0.05	4.63536	21.5704	0.187178	-13.7691
TG	TG(14:0_16:0_18:0)	0.0595638	0.193043	0.0460901	-0.0873891	0.605032	0.0966345	0.659368	0.375942	0.698578	0.172877	0.748658	0.489286	> 0.05	> 0.05	> 0.05	> 0.05	4.21506	14.3172	3.2463	-5.87754
TG	TG(14:0_16:0_18:1)	0.018878	0.197719	-0.0692905	-0.248132	0.87234	0.0954513	0.51631	0.0147192	0.918696	0.172877	0.617589	0.0411382	> 0.05	> 0.05	> 0.05	≤ 0.05	1.31712	14.6884	-4.68934	-15.8014
TG	TG(14:0_16:1_18:1)	0.044449	0.179306	-0.10084	-0.235697	0.726738	0.161788	0.383171	0.0318701	0.80731	0.254702	0.495238	0.0759309	> 0.05	> 0.05	> 0.05	> 0.05	3.12892	13.2339	-6.751	-15.0725
TG	TG(14:0_18:1_18:2)	0.0971128	0.121259	-0.131434	-0.155581	0.227794	0.134254	0.0731921	0.0249933	0.329961	0.220055	0.14183	0.0624475	> 0.05	> 0.05	> 0.05	> 0.05	6.96307	8.7684	-8.70764	-10.2229
TG	TG(14:0_18:2_18:2)	0.149634	0.0229008	-0.278988	-0.152255	0.21925	0.851051	0.0124252	0.144741	0.324044	0.907233	0.0358766	0.232867	> 0.05	> 0.05	≤ 0.05	> 0.05	10.9288	1.60003	-17.5831	-10.0157
TG	TG(14:0_18:2_18:3)	0.158241	-0.15088	-0.405978	-0.0968568	0.283774	0.30865	0.00284558	0.443004	0.389056	0.41663	0.0113304	0.547942	> 0.05	> 0.05	≤ 0.05	> 0.05	11.5926	-9.92992	-24.5275	-6.4932
TG	TG(15:0_16:0_18:1)	0.187908	0.373349	-0.117394	-0.302835	0.192447	0.0106078	0.369041	0.0149433	0.291851	0.031678	0.481743	0.0416312	> 0.05	≤ 0.05	> 0.05	≤ 0.05	13.9111	29.5357	-7.81488	-18.9342
TG	TG(15:0_16:0_18:2)	0.206822	0.327296	-0.14082	-0.261294	0.129594	0.0176139	0.254827	0.026058	0.214026	0.0471146	0.35898	0.0645527	> 0.05	≤ 0.05	> 0.05	> 0.05	15.4143	25.466	-9.29964	-16.5661
TG	TG(15:0_16:1_18:2)	0.199787	0.211611	-0.168852	-0.180677	0.103577	0.086147	0.1295	0.0857244	0.18048	0.160171	0.214026	0.160171	> 0.05	> 0.05	> 0.05	> 0.05	14.8528	15.7981	-11.045	-11.7711
TG	TG(15:0_18:1_18:2)	0.258671	0.232024	-0.244985	-0.218337	0.017128	0.032825	0.012985	0.0187223	0.046384	0.0769446	0.0371243	0.0493229	≤ 0.05	> 0.05	≤ 0.05	≤ 0.05	19.6376	17.4481	-15.6175	-14.0444
TG	TG(15:0/16:0/18:0)	0.230324	0.355588	-0.0203556	-0.14562	0.0812925	0.00782074	0.864504	0.196809	0.153435	0.025352	0.915975	0.295892	> 0.05	≤ 0.05	> 0.05	> 0.05	17.3098	27.9507	-1.40104	-9.60092
TG	TG(15:1_18:1_18:2)	0.244359	0.12808	-0.251858	-0.135579	0.0198659	0.220644	0.00839476	0.12895	0.0518656	0.325003	0.0266582	0.213772	> 0.05	> 0.05	≤ 0.05	> 0.05	18.4566	9.28385	-16.0186	-8.96958
TG	TG(16:0_16:0_18:1)	0.0255498	0.140384	-0.0776464	-0.19248	0.714515	0.0469026	0.222043	0.00158443	0.798339	0.101235	0.325962	0.00680601	> 0.05	> 0.05	> 0.05	≤ 0.01	1.78675	10.2198	-5.23977	-12.49
TG	TG(16:0_16:1_18:1)	0.0568079	0.1415	-0.0520677	-0.136759	0.35776	0.0236482	0.353277	0.0105289	0.469123	0.0597716	0.463942	0.0315505	> 0.05	> 0.05	> 0.05	≤ 0.05	4.01618	10.3051	-3.54471	-9.044
TG	TG(16:0_17:0_18:1)	0.269546	0.343721	-0.232991	-0.307166	0.0505382	0.0134197	0.0625113	0.00964226	0.106964	0.0380917	0.125889	0.0298158	> 0.05	≤ 0.05	> 0.05	≤ 0.05	20.5429	26.9026	-14.9131	-19.1772
TG	TG(16:0_17:1_18:1)	0.243832	0.277898	-0.204316	-0.238382	0.0250976	0.0112274	0.038462	0.0107572	0.0625288	0.0333003	0.0866637	0.0320145	> 0.05	≤ 0.05	> 0.05	≤ 0.05	18.4133	21.2427	-13.205	-15.2304
TG	TG(16:0_18:0_18:1)	0.1517	0.186833	-0.221168	-0.2563	0.147618	0.0763097	0.0208575	0.00472114	0.236623	0.145926	0.0541713	0.0175933	> 0.05	> 0.05	> 0.05	≤ 0.05	11.0878	13.8262	-14.2129	-16.2768
TG	TG(16:0_18:1_18:1)	0.0635332	0.0932264	-0.0878821	-0.117575	0.1346	0.0295467	0.0234103	0.00144498	0.220208	0.0709773	0.0593423	0.00632928	> 0.05	> 0.05	> 0.05	≤ 0.01	4.50219	6.67532	-5.9097	-7.82645
TG	TG(16:0_18:1_18:2)	0.0652904	0.0711923	-0.0969963	-0.102898	0.125193	0.0961559	0.012764	0.00521731	0.209135	0.172877	0.0366126	0.0190356	> 0.05	> 0.05	≤ 0.05	≤ 0.05	4.62955	5.05846	-6.50224	-6.88395
TG	TG(16:0_18:1_22:5)	0.327469	0.0737826	-0.290959	-0.0372721	2.54857e-05	0.329188	3.69768e-05	0.562743	0.000192864	0.438497	0.00025795	0.659559	≤ 0.001	> 0.05	≤ 0.001	> 0.05	25.481	5.24725	-18.2641	-2.55042
TG	TG(16:0_18:1_22:6)	0.272184	0.318676	-0.153498	-0.19999	0.0380169	0.01586	0.195324	0.074372	0.0858828	0.0437948	0.294276	0.143479	> 0.05	≤ 0.05	> 0.05	> 0.05	20.7635	24.7185	-10.0932	-12.9443
TG	TG(16:0_18:2_22:6)	0.331793	0.263817	-0.201275	-0.1333	0.0219573	0.0686095	0.123788	0.278583	0.0566472	0.134747	0.207184	0.383767	> 0.05	> 0.05	> 0.05	> 0.05	25.8576	20.0651	-13.0219	-8.82562
TG	TG(16:1_18:1_18:2)	0.111167	0.0419238	-0.184801	-0.115558	0.101387	0.536595	0.00303413	0.0472292	0.178244	0.634886	0.0118644	0.101689	> 0.05	> 0.05	≤ 0.05	> 0.05	8.01014	2.94857	-12.023	-7.69747
TG	TG(16:1_18:2_18:2)	0.201201	-0.0126468	-0.30847	-0.0946227	0.0781806	0.911688	0.00325621	0.331298	0.14885	0.942894	0.0126196	0.439045	> 0.05	> 0.05	≤ 0.05	> 0.05	14.9655	-0.872775	-19.2502	-6.34828
TG	TG(16:1_18:2_18:3)	0.302879	-0.179304	-0.42262	0.0595623	0.0412863	0.226535	0.00191483	0.636742	0.0923119	0.329781	0.00810549	0.726703	> 0.05	> 0.05	≤ 0.01	> 0.05	23.3604	-11.6871	-25.3932	4.21496
TG	TG(17:0_18:1_18:1)	0.323004	0.278618	-0.272725	-0.228339	0.00581406	0.017396	0.0101823	0.0221537	0.0203609	0.0468968	0.0309371	0.0569854	≤ 0.05	≤ 0.05	≤ 0.05	> 0.05	25.0932	21.3032	-17.2245	-14.6383
TG	TG(17:0_18:1_18:2)	0.292738	0.17119	-0.287207	-0.165659	0.00234818	0.0730649	0.0010466	0.0422833	0.0096132	0.14183	0.00481804	0.0929496	≤ 0.01	> 0.05	≤ 0.01	> 0.05	22.4963	12.5987	-18.0513	-10.8479
TG	TG(17:1_18:1_18:2)	0.286113	0.106468	-0.290882	-0.111237	0.00270845	0.259336	0.000826553	0.167439	0.0109341	0.36332	0.00387502	0.262602	≤ 0.05	> 0.05	≤ 0.01	> 0.05	21.9351	7.65892	-18.2598	-7.42061
TG	TG(18:0_18:0_18:1)	0.199626	0.0307999	-0.423277	-0.254451	0.15835	0.827774	0.00119215	0.0365601	0.250601	0.888453	0.00538631	0.0832386	> 0.05	> 0.05	≤ 0.01	> 0.05	14.8401	2.15784	-25.4271	-16.1694
TG	TG(18:0_18:1_18:1)	0.160155	0.0739278	-0.245086	-0.158859	0.0646344	0.393212	0.00208303	0.0326729	0.128973	0.504237	0.00877488	0.0767946	> 0.05	> 0.05	≤ 0.01	> 0.05	11.7407	5.25785	-15.6234	-10.4267
TG	TG(18:0_18:1_20:4)	0.251727	0.0425081	-0.318168	-0.108949	0.0118424	0.668461	0.000529635	0.199231	0.0348595	0.75701	0.00265426	0.297992	≤ 0.05	> 0.05	≤ 0.01	> 0.05	19.0631	2.99028	-19.7912	-7.27366
TG	TG(18:0_18:2_20:0)	0.139817	-0.0826253	-0.331379	-0.108936	0.283687	0.527483	0.00571355	0.329069	0.389056	0.628368	0.0200896	0.438497	> 0.05	> 0.05	≤ 0.05	> 0.05	10.1766	-5.56623	-20.5223	-7.27283
TG	TG(18:1_18:1_18:1)	0.100036	-0.0348072	-0.176075	-0.0412314	0.0957083	0.561912	0.00145167	0.420644	0.172877	0.659472	0.00632928	0.52728	> 0.05	> 0.05	≤ 0.01	> 0.05	7.18004	-2.38378	-11.4892	-2.81749
TG	TG(18:1_18:1_18:2)	0.11032	-0.063756	-0.208614	-0.034538	0.0918424	0.330181	0.000560277	0.535702	0.167896	0.438497	0.00277592	0.63469	> 0.05	> 0.05	≤ 0.01	> 0.05	7.94679	-4.323	-13.4632	-2.36557
TG	TG(18:1_18:1_22:6)	0.28372	0.199655	-0.0925901	-0.00852455	0.0184141	0.0967479	0.392552	0.933373	0.048945	0.172877	0.504131	0.953955	≤ 0.05	> 0.05	> 0.05	> 0.05	21.733	14.8424	-6.21625	-0.589134
TG	TG(18:1_18:2_18:2)	0.170709	-0.10212	-0.273538	-0.000708518	0.086015	0.304652	0.00274574	0.993322	0.160171	0.413795	0.0110336	0.994463	> 0.05	> 0.05	≤ 0.05	> 0.05	12.5612	-6.83371	-17.2712	-0.0490987
TG	TG(18:1_18:2_18:3)	0.202785	-0.149086	-0.383351	-0.0314796	0.18388	0.329801	0.00620863	0.808983	0.281364	0.438497	0.0215694	0.87217	> 0.05	> 0.05	≤ 0.05	> 0.05	15.0918	-9.81783	-23.3345	-2.15837
TG	TG(18:1_18:2_20:0)	0.140418	-0.0110382	-0.186592	-0.0351363	0.174496	0.915043	0.0477766	0.690522	0.27123	0.942894	0.102614	0.775947	> 0.05	> 0.05	> 0.05	> 0.05	10.2224	-0.762192	-12.1321	-2.40604
TG	TG(18:1_18:2_20:1)	0.205343	0.00840636	-0.220279	-0.0233423	0.0186911	0.922812	0.00565903	0.752393	0.0493229	0.946696	0.0199784	0.827348	≤ 0.05	> 0.05	≤ 0.05	> 0.05	15.2961	0.584385	-14.1601	-1.60495
TG	TG(18:1_18:2_20:4)	0.38717	0.0218199	-0.31973	0.0456199	3.14691e-05	0.809158	0.000140918	0.553936	0.00023078	0.87217	0.000819202	0.652746	≤ 0.001	> 0.05	≤ 0.001	> 0.05	30.7825	1.52394	-19.878	3.21266
TG	TG(18:1_18:2_22:6)	0.339518	0.120913	-0.188659	0.0299469	0.00769046	0.338781	0.100003	0.78078	0.0250227	0.44625	0.176524	0.85105	≤ 0.05	> 0.05	> 0.05	> 0.05	26.5334	8.74227	-12.2579	2.09745
TG	TG(18:1_18:3_18:3)	0.0291589	-0.344166	-0.425862	-0.0525365	0.90064	0.14382	0.0462543	0.792767	0.937972	0.232243	0.100378	0.859817	> 0.05	> 0.05	> 0.05	> 0.05	2.04171	-21.2237	-25.5606	-3.57605
