# Supplementary material for: Metabolic View on Human Healthspan: A Lipidome-Wide Association Study
Source: Metabolites. 2021 Apr 30;11(5):287. doi: 10.3390/metabo11050287 (PMC8146132; doi:10.3390/metabo11050287)
Supplement: Supplementary file 1 [file metabolites-11-00287-s001.zip › metabolites-1191027-supp-final/Table_S7.xlsx]

## Sheet: Linear regression MUFA PUFA
Dependent variable	β coefficient	standard error	statistic	p-value	Independent variables	BH p-value	Categorical BH p-value
PE-O, MUFA/PUFA	-0.827865	0.247796	-3.34091	0.00108618	Male	0.0498817	≤ 0.05
PI, MUFA/PUFA	-0.913087	0.277416	-3.2914	0.00127902	Aged	0.0498817	≤ 0.05
LPE, MUFA/PUFA	-0.727743	0.236684	-3.07475	0.00256094	Aged	0.0665843	> 0.05
TG, MUFA/PUFA	0.232348	0.0852218	2.72639	0.00727318	Daily physical activity	0.124548	> 0.05
PE, MUFA/PUFA	-0.613238	0.235333	-2.60583	0.0102179	Aged	0.124548	> 0.05
LPI, MUFA/PUFA	-0.65354	0.249839	-2.61585	0.0099374	Male	0.124548	> 0.05
PE-O, MUFA/PUFA	-0.702246	0.272895	-2.57332	0.0111773	Aged	0.124548	> 0.05
PI, MUFA/PUFA	-0.527215	0.251902	-2.09294	0.0382688	Male	0.324717	> 0.05
PC, MUFA/PUFA	-0.55773	0.263681	-2.11517	0.0362947	Male	0.324717	> 0.05
CE, MUFA/PUFA	-0.589511	0.286552	-2.05726	0.0416304	Aged	0.324717	> 0.05
PC, MUFA/PUFA	0.175924	0.0876356	2.00745	0.0467432	Daily physical activity	0.331452	> 0.05
PE, MUFA/PUFA	0.378158	0.213689	1.76966	0.0790924	Male	0.347344	> 0.05
PE-O, MUFA/PUFA	0.168789	0.0945304	1.78555	0.0764679	HbA1c	0.347344	> 0.05
LPI, MUFA/PUFA	0.146934	0.083035	1.76955	0.079112	Daily physical activity	0.347344	> 0.05
PE-O, MUFA/PUFA	0.14537	0.0823561	1.76514	0.0798527	Daily physical activity	0.347344	> 0.05
PE-O, MUFA/PUFA	-0.205187	0.107978	-1.90027	0.0595786	Body fat (%)	0.347344	> 0.05
Cer, MUFA/PUFA	-0.451102	0.255822	-1.76334	0.0801563	Male	0.347344	> 0.05
TG, MUFA/PUFA	-0.687902	0.357044	-1.92666	0.0561714	Statins intake	0.347344	> 0.05
LPI, MUFA/PUFA	-0.187676	0.108868	-1.72389	0.0870682	Body fat (%)	0.357438	> 0.05
LPC, MUFA/PUFA	0.475082	0.289376	1.64174	0.103024	Aged	0.386689	> 0.05
Cer, MUFA/PUFA	-0.582957	0.356213	-1.63654	0.104109	Statins intake	0.386689	> 0.05
Cer, MUFA/PUFA	-0.15051	0.097592	-1.54224	0.12541	HbA1c	0.425304	> 0.05
TG, MUFA/PUFA	-0.398461	0.256419	-1.55395	0.122591	Male	0.425304	> 0.05
SM, MUFA/PUFA	0.123151	0.090052	1.36756	0.173774	Daily physical activity	0.564765	> 0.05
LPE, MUFA/PUFA	0.334574	0.299254	1.11803	0.265586	Statins intake	0.695474	> 0.05
TG, MUFA/PUFA	0.130089	0.111735	1.16426	0.246418	Body fat (%)	0.695474	> 0.05
DG, MUFA/PUFA	-0.119255	0.0999918	-1.19265	0.235146	HbA1c	0.695474	> 0.05
LPC, MUFA/PUFA	-0.303444	0.262762	-1.15482	0.250249	Male	0.695474	> 0.05
DG, MUFA/PUFA	-0.303996	0.262112	-1.15979	0.248227	Male	0.695474	> 0.05
TG, MUFA/PUFA	-0.31446	0.282391	-1.11356	0.26749	Aged	0.695474	> 0.05
LPC, MUFA/PUFA	0.0940945	0.0873301	1.07746	0.283241	Daily physical activity	0.71267	> 0.05
PC, MUFA/PUFA	0.276006	0.290389	0.95047	0.343611	Aged	0.716388	> 0.05
PC-O, MUFA/PUFA	0.250896	0.280288	0.895136	0.372344	Aged	0.716388	> 0.05
SM, MUFA/PUFA	0.225156	0.298396	0.754555	0.45186	Aged	0.716388	> 0.05
Cer, MUFA/PUFA	0.194476	0.281733	0.690283	0.491228	Aged	0.716388	> 0.05
Cer, MUFA/PUFA	0.0887975	0.0850234	1.04439	0.298214	Daily physical activity	0.716388	> 0.05
CE, MUFA/PUFA	0.0861149	0.0992611	0.867559	0.38721	HbA1c	0.716388	> 0.05
PC-O, MUFA/PUFA	0.0760645	0.110903	0.685865	0.494001	Body fat (%)	0.716388	> 0.05
PI, MUFA/PUFA	0.0717809	0.109767	0.653941	0.514287	Body fat (%)	0.716388	> 0.05
SM, MUFA/PUFA	0.0714072	0.103364	0.690833	0.490883	HbA1c	0.716388	> 0.05
PC-O, MUFA/PUFA	0.0707297	0.0970915	0.728485	0.467607	HbA1c	0.716388	> 0.05
PE, MUFA/PUFA	0.0691705	0.0931155	0.742846	0.458895	Body fat (%)	0.716388	> 0.05
PE, MUFA/PUFA	0.0651696	0.0710206	0.917615	0.360494	Daily physical activity	0.716388	> 0.05
PI, MUFA/PUFA	0.0629462	0.0837206	0.751861	0.453473	Daily physical activity	0.716388	> 0.05
LPE, MUFA/PUFA	0.046705	0.0714281	0.653875	0.51433	Daily physical activity	0.716388	> 0.05
LPE, MUFA/PUFA	-0.0555147	0.0819869	-0.677116	0.499517	HbA1c	0.716388	> 0.05
DG, MUFA/PUFA	-0.0621836	0.0871142	-0.713818	0.4766	Daily physical activity	0.716388	> 0.05
CE, MUFA/PUFA	-0.0761792	0.0864776	-0.880913	0.379966	Daily physical activity	0.716388	> 0.05
LPI, MUFA/PUFA	-0.0791481	0.0953096	-0.830431	0.407794	HbA1c	0.716388	> 0.05
PC, MUFA/PUFA	-0.0874476	0.10059	-0.869344	0.386237	HbA1c	0.716388	> 0.05
DG, MUFA/PUFA	-0.089232	0.114216	-0.781258	0.43605	Body fat (%)	0.716388	> 0.05
LPI, MUFA/PUFA	-0.190776	0.275144	-0.693369	0.489296	Aged	0.716388	> 0.05
PE-O, MUFA/PUFA	-0.231398	0.345038	-0.670644	0.503619	Statins intake	0.716388	> 0.05
LPC, MUFA/PUFA	-0.245528	0.365877	-0.671069	0.503349	Statins intake	0.716388	> 0.05
PC, MUFA/PUFA	-0.353192	0.367157	-0.961964	0.337826	Statins intake	0.716388	> 0.05
SM, MUFA/PUFA	-0.367624	0.37728	-0.974406	0.331637	Statins intake	0.716388	> 0.05
DG, MUFA/PUFA	-0.233307	0.364972	-0.639246	0.523771	Statins intake	0.716739	> 0.05
CE, MUFA/PUFA	0.190311	0.362305	0.525278	0.600271	Statins intake	0.789346	> 0.05
CE, MUFA/PUFA	0.134085	0.260197	0.515323	0.607189	Male	0.789346	> 0.05
PC, MUFA/PUFA	-0.0624	0.1149	-0.543083	0.587988	Body fat (%)	0.789346	> 0.05
PE, MUFA/PUFA	-0.0390866	0.0815192	-0.479478	0.632392	HbA1c	0.808633	> 0.05
LPI, MUFA/PUFA	0.155606	0.347882	0.447297	0.655394	Statins intake	0.824528	> 0.05
DG, MUFA/PUFA	0.0921694	0.288661	0.3193	0.750004	Aged	0.886368	> 0.05
SM, MUFA/PUFA	0.0428713	0.118068	0.363108	0.717105	Body fat (%)	0.886368	> 0.05
LPC, MUFA/PUFA	-0.0326229	0.10024	-0.325449	0.745356	HbA1c	0.886368	> 0.05
LPC, MUFA/PUFA	-0.0370018	0.114499	-0.323163	0.747083	Body fat (%)	0.886368	> 0.05
Cer, MUFA/PUFA	0.0324914	0.111475	0.291468	0.771151	Body fat (%)	0.887721	> 0.05
LPE, MUFA/PUFA	-0.0269574	0.0936498	-0.287854	0.77391	Body fat (%)	0.887721	> 0.05
SM, MUFA/PUFA	0.0605682	0.270952	0.223539	0.823462	Male	0.93087	> 0.05
CE, MUFA/PUFA	0.0228448	0.113381	0.201486	0.840628	Body fat (%)	0.9367	> 0.05
LPE, MUFA/PUFA	0.0361524	0.214915	0.168217	0.86667	Male	0.952116	> 0.05
PC-O, MUFA/PUFA	0.0246728	0.25451	0.0969424	0.922919	Male	0.972807	> 0.05
PC-O, MUFA/PUFA	0.0101878	0.0845874	0.120441	0.904317	Daily physical activity	0.972807	> 0.05
TG, MUFA/PUFA	0.00999967	0.0978197	0.102225	0.918733	HbA1c	0.972807	> 0.05
PI, MUFA/PUFA	-0.0259172	0.350754	-0.07389	0.94121	Statins intake	0.978858	> 0.05
PC-O, MUFA/PUFA	0.0198284	0.354386	0.0559515	0.955465	Statins intake	0.980609	> 0.05
PE, MUFA/PUFA	-0.00977901	0.297547	-0.0328655	0.973832	Statins intake	0.986479	> 0.05
PI, MUFA/PUFA	0.000464646	0.0960966	0.00483519	0.996149	HbA1c	0.996149	> 0.05
