# Supplementary material for: Metabolic View on Human Healthspan: A Lipidome-Wide Association Study
Source: Metabolites. 2021 Apr 30;11(5):287. doi: 10.3390/metabo11050287 (PMC8146132; doi:10.3390/metabo11050287)
Supplement: Supplementary file 1 [file metabolites-11-00287-s001.zip › metabolites-1191027-supp-final/Table_S8.xlsx]

## Sheet: Posthoc test MUFA PUFA
Lipid_ID	mean_diff_age_f	mean_diff_age_m	mean_diff_sex_y	mean_diff_sex_o	p_mean_diff_age_f	p_mean_diff_age_m	p_mean_diff_sex_y	p_mean_diff_sex_a	p_val_age_f_adj	p_val_age_m_adj	p_val_sex_y_adj	p_val_sex_a_adj	p_val_age_f_adj_cat	p_val_age_m_adj_cat	p_val_sex_y_adj_cat	p_val_sex_a_adj_cat	Percentage_difference_aged_vs_young_female	Percentage_difference_aged_vs_young_male	Percentage_difference_female_vs_male_young	Percentage_difference_female_vs_male_aged
DG, MUFA/PUFA	0.0921694	0.459331	-0.303996	0.0631658	0.750004	0.115418	0.248227	0.798666	0.886368	0.272806	0.464747	0.902839	> 0.05	> 0.05	> 0.05	> 0.05	6.59719	37.4904	-18.9994	4.47558
TG, MUFA/PUFA	-0.31446	0.413844	-0.398461	0.329843	0.26749	0.1468	0.122591	0.174799	0.479637	0.305345	0.277162	0.349598	> 0.05	> 0.05	> 0.05	> 0.05	-19.5848	33.2231	-24.1333	25.6876
CE, MUFA/PUFA	-0.589511	-0.730121	0.134085	-0.00652461	0.0416304	0.0123264	0.607189	0.978823	0.133519	0.0604089	0.753782	0.978823	> 0.05	> 0.05	> 0.05	> 0.05	-33.5432	-39.7147	9.73969	-0.451231
LPC, MUFA/PUFA	0.475082	0.602333	-0.303444	-0.176192	0.103024	0.0401195	0.250249	0.478234	0.255107	0.133519	0.464747	0.672207	> 0.05	> 0.05	> 0.05	> 0.05	38.9997	51.817	-18.9684	-11.4964
PC, MUFA/PUFA	0.276006	0.767252	-0.55773	-0.0664837	0.343611	0.00951706	0.0362947	0.789568	0.563257	0.0604089	0.133519	0.902839	> 0.05	> 0.05	> 0.05	> 0.05	21.0838	70.2025	-32.063	-4.50373
PC-O, MUFA/PUFA	0.250896	0.710427	0.0246728	0.484204	0.372344	0.0127788	0.922919	0.045642	0.586723	0.0604089	0.959836	0.133519	> 0.05	> 0.05	> 0.05	> 0.05	18.9946	63.6288	1.72489	39.8814
LPI, MUFA/PUFA	-0.190776	0.260952	-0.65354	-0.201812	0.489296	0.346619	0.0099374	0.393156	0.672207	0.563257	0.0604089	0.601298	> 0.05	> 0.05	> 0.05	> 0.05	-12.3866	19.8269	-36.4281	-13.0542
PI, MUFA/PUFA	-0.913087	-0.264034	-0.527215	0.121838	0.00127902	0.344927	0.0382688	0.608824	0.0221696	0.563257	0.133519	0.753782	≤ 0.05	> 0.05	> 0.05	> 0.05	-46.8952	-16.7244	-30.6107	8.812
LPE, MUFA/PUFA	-0.727743	-0.673381	0.0361524	0.0905145	0.00256094	0.00532873	0.86667	0.655836	0.0332922	0.0554188	0.919731	0.793104	≤ 0.05	> 0.05	> 0.05	> 0.05	-39.6152	-37.2964	2.53756	6.47498
PE, MUFA/PUFA	-0.613238	-0.585946	0.378158	0.40545	0.0102179	0.0144098	0.0790924	0.0462181	0.0604089	0.0624423	0.208406	0.133519	> 0.05	> 0.05	> 0.05	> 0.05	-34.6272	-33.3787	29.9681	32.4502
PE-O, MUFA/PUFA	-0.702246	0.167878	-0.827865	0.0422588	0.0111773	0.541155	0.00108618	0.856746	0.0604089	0.717042	0.0221696	0.919731	> 0.05	> 0.05	≤ 0.05	> 0.05	-38.5385	12.3405	-43.6638	2.97248
Cer, MUFA/PUFA	0.194476	1.00904	-0.451102	0.36346	0.491228	0.000504012	0.0801563	0.134241	0.672207	0.0221696	0.208406	0.290856	> 0.05	≤ 0.05	> 0.05	> 0.05	14.4308	101.257	-26.8516	28.6507
SM, MUFA/PUFA	0.225156	0.178855	0.0605682	0.0142671	0.45186	0.551571	0.823462	0.955549	0.671335	0.717042	0.911064	0.974285	> 0.05	> 0.05	> 0.05	> 0.05	16.8904	13.1985	4.28764	0.993823
