# Supplementary material for: Metabolic View on Human Healthspan: A Lipidome-Wide Association Study
Source: Metabolites. 2021 Apr 30;11(5):287. doi: 10.3390/metabo11050287 (PMC8146132; doi:10.3390/metabo11050287)
Supplement: Supplementary file 1 [file metabolites-11-00287-s001.zip › metabolites-1191027-supp-final/Table_S9.xlsx]

## Sheet: Linear regression PC PE
Dependent variable	β coefficient	standard error	statistic	p-value	Independent variables	BH p-value	Categorical BH p-value
PC-O/PE-O	-1.21164	0.270625	-4.47718	1.61913e-05	Aged	0.000291443	≤ 0.001
PC-O/PE-O	-0.749616	0.245735	-3.0505	0.00276197	Male	0.0248578	≤ 0.05
LPC/LPE	-0.567225	0.241579	-2.34799	0.020361	Aged	0.122166	> 0.05
PC/PE	0.495646	0.256122	1.9352	0.0551048	Male	0.247972	> 0.05
LPC/LPE	-0.475752	0.305444	-1.55758	0.121728	Statins intake	0.378917	> 0.05
PC/PE	-0.548697	0.356631	-1.53856	0.126306	Statins intake	0.378917	> 0.05
LPC/LPE	0.114668	0.0836828	1.37027	0.172927	HbA1c	0.425338	> 0.05
PC/PE	-0.372392	0.282064	-1.32024	0.189039	Aged	0.425338	> 0.05
PC-O/PE-O	0.0780365	0.0937442	0.832441	0.406663	HbA1c	0.760279	> 0.05
PC/PE	0.0742804	0.111606	0.665562	0.506853	Body fat (%)	0.760279	> 0.05
PC/PE	0.0702942	0.0977065	0.719443	0.47314	HbA1c	0.760279	> 0.05
PC-O/PE-O	-0.0797974	0.10708	-0.745216	0.457466	Body fat (%)	0.760279	> 0.05
LPC/LPE	0.110626	0.219361	0.50431	0.614884	Male	0.810595	> 0.05
PC-O/PE-O	0.0315752	0.0816712	0.386614	0.699665	Daily physical activity	0.810595	> 0.05
LPC/LPE	-0.0261379	0.0729055	-0.358517	0.720529	Daily physical activity	0.810595	> 0.05
PC-O/PE-O	-0.144764	0.342168	-0.423077	0.672927	Statins intake	0.810595	> 0.05
PC/PE	0.015973	0.0851232	0.187646	0.851442	Daily physical activity	0.881342	> 0.05
LPC/LPE	0.0142957	0.0955869	0.149557	0.881342	Body fat (%)	0.881342	> 0.05
